# Supplementary material for: Changes in the Plasma Apurinic/Apyrimidinic Endonuclease 1/Redox Factor-1(APE1/Ref-1) Level during Cancer Surgery: An Observational Study
Source: Medicina (Kaunas). 2021 Nov 21;57(11):1280. doi: 10.3390/medicina57111280 (PMC8623191; doi:10.3390/medicina57111280)
Supplement: Supplementary file 1 [file medicina-57-01280-s001.zip]

Archive with 10 entries (10 files):
- supplementary files/166-add(Chemo,RT) (2).xlsx
- supplementary files/166-final.xlsx
- supplementary files/afterpropensity.xlsx
- supplementary files/ane-ELISA-test.xlsx
- supplementary files/APE1_Anesthetics (2).xlsx
- supplementary files/APE1-pilot.xlsx
- supplementary files/KM18041-001-ane-re (1).xlsx
- supplementary files/result_1113 (2).html
- supplementary files/result_1113 (4).Rmd
- supplementary files/test_1113 (5).R
