# Supplementary material for: Changes in the Plasma Apurinic/Apyrimidinic Endonuclease 1/Redox Factor-1(APE1/Ref-1) Level during Cancer Surgery: An Observational Study
Source: Medicina (Kaunas). 2021 Nov 21;57(11):1280. doi: 10.3390/medicina57111280 (PMC8623191; doi:10.3390/medicina57111280)
Supplement: Supplementary file 1 [file medicina-57-01280-s001.zip › supplementary files/166-add(Chemo,RT) (2).xlsx]

## Sheet: 환자목록
	part	date	patient_number		age	gender	sex	diagnosis	pre_chemo	pre_rt	anesthetics	anesthetics	var_1	var_2	var_3	op	location, site	pathology	size	invasion	T	N	M	regional LM meta	lymp/vascular invasion	perineural invasion	metastasis	M	stage	operation							CK-MB	LDH	CRP	WBC	Ca19-9	CEA	PSA	AFP	patient_number	name	ht	wt	bmi
1	gs	2018-06-20	586781		54	m	1	2	0	0	d		0.813	0.582	0.622	Lt. lobectomy of liver		Cholangiocarcinama	5.7x5	pT2b	2.5	0	0	pN0	checked	checked				Liver, lobectomy	Before	20180620-0007			Desflurane			552	0.6	7.7					586781	강병문	174	55	18.17
2	gs	2018-06-20	1676538		68	m	1	1	0	0	t		0.828	0.88	0.6	Lap hemicolectomy, Rt	Colon Cancer	Adenocarcinoma	4.6X4	pT3	3	0	0	pN0	checked	checked				Colon, Rt hemicolectomy	Before	20180620-0004			Propofol			292		8.5	12.6	1.5			1676538	임일순	168.1	68.25	24.15
3	gs	2018-06-21	1390281		70	f	2	1	0	0	t		0.64	0.519	0.673	Lap LAR	Colon Cancer	Adenocarcinoma	4X.3.5	pT3	3	1	0	pN1a	checked	checked				Rectosigmoid colon, low anterior resection	Before	20180621-0004			Propofol					6.1	17.2	6.8			1390281	박쌍임	156.3	54.1	22.15
4	gs	2018-06-21	128013		74	f	2	1	0	0	t		0.736	0.564	0.579	Lap hemicolectomy, Rt	Colon Cancer	Adenocarcinoma	9X6.5	pT3	3	2	0	pN2a	checked	checked				Colon, Rt hemicolectomy	Before	20180621-0001			Propofol					9	60.4	35.1			128013	정필남	153.8	72	30.44
5	cs	2018-06-27	1671142		71	f	2	3	0	0	d		0.453	0.628	0.521	Lobectomy of lung	Lung cancer	Adenocarcinoma	1.5X1.4	pT1a	1	0	0	N0	checked	checked				Lung, right upper lobe, lobectomy	Before	20180627-0001			Desflurane					4.5					1671142	김경란	150.8	65.95	29
6	gs	2018-07-05	1080657		60	m	1	1	0	0	t		0.442	0.607	0.497	Lap LAR	Rectal Cancer	Adenocarcinoma	3.5X2.3	pT3	3	0	0	pN0	checked	checked				Rectum, low anterior resection	Before	20180705-0004			Propofol					7.1	8.7	6.5			1080657	김주태	163.1	70.48	26.49
7	uro	2018-07-05	1681459		48	m	1	4	0	0	t		0.387	0.481	0.445	nephroureterectomy, Lt	Kidney cancer	Clear cell renal cell carcinoma	4.5X3.8X3.3	pT1b	1.5	0	0	N0						kidney, left, nephrectomy	Before	20180705-0001			Propofol					7.8					1681459	문승정	170.6	72.4	24.88
8	cs	2018-07-05	430087		74	m	1	3	0	0	t		0.41	0.398	0.453	Lt. lobectomy of lung	Lung cancer	Squamous cell carcinoma	2.8x2.5	pT1c	1.7	0	0	N0	checked	checked				Lung, left upper lobe, lobectomy	Before	20180705-0007			Propofol				0.3	6.1					430087	오한석	157	61.4	24.91
9	uro	2018-07-09	1673781		53	m	1	5	0	0	d		0.687	0.405	0.393	RRP	Prostate cancer	Adenocarcinoma		T1a	1	0	0	N0						Prostate, radical prostatectomy	Before	20180709-0001			Desflurane				0.3	9.3					1673781	황승복	171.6	69.05	23.45
10	gs	2018-07-12	317752		75	m	1	1	0	0	t		0.335	0.356	0.68	Lap AR	Colon Cancer	Adenocarcinoma	4.5X3	pT2	2	0	0	pN0	checked					Colon, Anterior resection	Before	20180712-0001			Propofol		1.1			6.5	6.9	3.8			317752	김충웅	164.9	65.95	24.25
11	uro	2018-07-23	156024		64	m	1	5	0	0	t		0.342	0.358	0.25	RRP	Prostate cancer	Adenocarcinoma		pT3a	3	0	0	N0						Prostate, radical prostatectomy	Before	20180723-0001			Propofol				0.3	5.5					156024	이병국	155.8	52.96	21.82
13	uro	2018-07-31	406920		72	m	1	5	0	0	d		0.479	0.333	0.355	RRP	Prostate cancer	Adenocarcinoma		pT3a	3	0	0		checked	checked				Prostate, radical prostatectomy	Before	20180731-0001			Desflurane				0.3	11.9					406920	배수용	163.9	62.95	23.43
14	uro	2018-05-31	1669747		68	m	1	5	0	0	s		0.036	0.164	0	RRP	Prostate cancer	Adenocarcinoma	1.4x1.4	pT3a	3	0	0	N0		checked				Prostate, radical prostatectomy	Before	20180531-0007			Sevoflurane				0.3	5.5					1669747	배병섭	163.5	74.8	27.98
15	gs	2018-06-01	1675509		62	f	2	2	0	0	s		0.077	2.586	0	Monosegmentectomy	Liver cancer	Hepatocellular carcinoma	1.2x1.1	pT1	1	0	0	pN0						Liver, monosegmentectomy	Before	20180601-0001			Sevoflurane					4.3	9.9	1.1			1675509	박대승	157.7	51.9	20.87
16	gs	2018-06-01	864561		72	m	1	1	0	0	s		0	0	0.324	Lap AR	Colon Cancer	Adenocarcinoma	6X4	pT4a	4	0	0	pN0	checked	checked				Colon, Anterior resection	Before	20180601-0004			Sevoflurane		0.6		0.5	5.8		3.2			864561	황한수	170	67.3	23.29
17	gs	2018-06-01	794815		70	f	2	1	0	0	s		0.035	0	0	Lap hemicolectmy, Rt	Colon Cancer	Adenocarcinoma	6.5X3.2	pT3a	3	0	0	pN0	checked	checked				Colon, Rt hemicolectomy	Before	20180601-0007			Sevoflurane			369		10	14.3	4.4			794815	이병임	151.3	55.5	24.24
18	uro	2018-06-05	275012		67	m	1	4	0	0	s		0.089	0.405	0.109	nephroureterectomy, Lt	Kidney cancer	Infiltrating urothelial carcinoma, Non-invasive papillary urothelial carcinoma	3x1.5,1.5x1.2	pT3	3	0	0	N0	checked					Kidney and Ureter, left, ureteronephrectomy	Before	20180605-0001			Sevoflurane		1.4		0.6	5.3					275012	양국종	160.6	63.9	24.77
19	gs	2018-06-07	1382636		69	f	2	1	0	0	d		0	0.038	0	Lap AR	Colon Cancer	Adenocarcinoma	2X1.8,2.5X2	pT2	2	0	0	pN0	checked					Colon, Anterior resection	Before	20180607-0001			Desflurane					6.4	4.8	2.2			1382636	이은임	157.1	47.7	19.34
20	uro	2018-06-07	1398288		59	m	1	5	0	0	t		0.043	0.186	0.118	RRP	Prostate cancer	Adenocarcinoma		pT3a	3	0	0	N0		checked				Prostate, radical prostatectomy	Before	20180607-0004			Propofol				0.3	6.5					1398288	허진식	161.7	74.5	28.49
21	gs	2018-06-08	1465175		73	m	1	1	0	0	t		0.001	0	0.034	Lap LAR	Rectal Cancer	Adenocarcinoma	6X5	pT3	3	0	0	pN0	checked	checked				Rectum, low anterior resection	Before	20180608-0001			Propofol					6.5	7.4	5.6			1465175	주형근	167.4	48.8	17.41
22	gs	2018-06-11	1673563		54	m	1	2	0	0	d		0.275	0.104	0	Rt. Lobectomy of liver	Liver cancer	Hepatocellular carcinoma	5.5X3.5	pT2	2	0	0	pN0	checked					Liver, right, lobectomy	Before	20180611-0001			Desflurane			377		10					1673563	이광삼	155.9	51.6	21.23
23	gs	2018-06-11	252950		69	m	1	1	0	0	d		0.01	0.133	0.573	Lap AR	Colon Cancer	Adenocarcinoma	4.3x4	pT3	3	0	0	pN0	checked	checked				Colon, lower anterior resection	Before	20180611-0004			Desflurane			379	0.2	3.9	14.5	8			252950	홍기욱	165.4	57.2	20.91
24	gs	2018-06-11	1157137		69	m	1	2	0	0	d		0	0.043	0	Hepatectomy	Liver cancer	Hepatocellular carcinoma	3X2.5	pT2	2	0	0	pN0	checked					Liver, hepatectomy	Before	20180611-0007			Desflurane				0.3	5.4					1157137	황영우	162.3	70.3	26.69
25	gs	2018-06-19	1545504		73	f	2	1	0	0	s		0.211	0.652	0	Lap transverse colorectomy	Colon Cancer	Adenocarcinoma	3X2.5	pT3	3	0	0	pN0	checked	checked				Colon, left hemicolectomy	Before	20180619-0001			Sevoflurane					7.5	2.2	3.5			1545504	권덕순	157.7	69.65	28.01
26	gs	2018-06-20	1675030		75	m	1	2	0	0	d		0	0.018	0.144	Hepatectomy	Liver cancer	Hepatocellular carcinoma	1.7X1.5X3	pTis	0.5	0	0	pN0						Liver, left, lobectomy	Before	20180620-0001			Desflurane				1.5	8.2					1675030	이창식	163.7	44.2	16.49
27	gs	2018-04-30	1663563		45	f	2	1	0	0	d		0.989	0.874	0.239	Lap hemicolectomy, Rt	Colon Cancer	Adenocarcinoma	3.5X3X0.4	pT1	1	1.5	0	pN1b						Colon, Rt hemicolectomy	Before	20180430-0001			Desflurane			343		17.9	14.3	5.5			1663563	이연수	158.2	67.4	26.93
28	uro	2018-05-03	1657211		64	m	1	5	0	0	t		0.368	0.428	0.827	RRP	Prostate cancer	Adenocarcinoma	1.5X1.3	pT2c	2.7	0	0	pN0						Prostate, radical prostatectomy	Before	20180503-0001			Propofol				0.3	4.6			6.98		1657211	김훈	164.6	58.6	21.63
29	gs	2018-05-08	834716		72	f	2	1	0	0	d		0.21	0.137	0.255	Lap hemicolectomy, Rt	Colon Cancer	Adenocarcinoma	8X6.7	pT3	3	1.5	0	pN1b	checked	checked				Colon, Rt hemicolectomy	Before	20180508-0001			Desflurane				0.2	5.62	13.37		5.55		834716	신복자	155	75.1	31.26
30	gs	2018-05-09	1668864		64	m	1	2	0	0	d		0.32	0.367	0.464	Lt. lobectomy of liver	Liver cancer	Hepatocellular carcinoma	5X4	pT1	1	0	0	pN0						Liver, left, lobectomy	Before	20180509-0001			Desflurane				0.2	5.54				3.1	1668864	조호삼	164.6	61.3	22.63
31	gs	2018-05-10	987020		75	m	1	1	0	0	d		0.22	0.259	0.328	Lap AR	Colon Cancer	Adenocarcinoma	5.5X4	pT3	3	0	0	pN0	checked	checked				Colon, Anterior resection, "Rectum, anterior resection"	Before	20180510-0001			Desflurane					10.92	0.6	6.05			987020	안승복	161.1	50.08	19.3
32	gs	2018-05-10	1670560		71	m	1	1	0	0	d		0.239	0.121	0.147	AR	Colon Cancer	Adenocarcinoma	7X5	pT3	3	0	0	pN0	checked	checked				Colon, Anterior resection	Before	20180510-0004			Desflurane					10.63	363.5	178.5			1670560	유주현	170.8	61	20.91
33	gs	2018-05-14	1313594		58	m	1	2	0	0	d		0.162	0.216	0.363	Lt. lobectomy of liver	Liver cancer	Hepatocellular carcinoma	2.6X2.1X1.9	pT1	1	0	0	pN0						Liver, left, lobectomy	Before	20180514-0001			Desflurane					5.71					1313594	박암	166.8	76.2	27.39
34	uro	2018-05-14	1203661		65	m	1	5	0	0	s		0.43	0.166	0.25	RRP	Prostate cancer	Adenocarcinoma		pT2c	2.7	0	0	N0	checked	checked				Prostate, radical prostatectomy	Before	20180514-0004			Sevoflurane				0.3	6.3			5.13		1203661	임헌배	165.6	64.9	23.67
35	gs	2018-05-15	1265730		56	m	1	1	1	1	d		0.188	0.221	0.147	Lap LAR	Colon Cancer	Adenocarcinoma		cT3	3	1	0	N1				M0		Colon, Low anterior resection	Before	20180515-0001			Desflurane					3.13	18.92	3.09			1265730	서종수	165.8	57.3	20.84
36	gs	2018-05-17	1671242		62	f	2	1	0	0	d		0.08	0.131	0.105	Lap hemicolectomy, Lt	Colon Cancer	Adenocarcinoma	4.5X4.3	pT3	3	0	0	pN0	checked	checked				Colon, left hemicolectomy	Before	20180517-0001			Desflurane					6.95	0.67	2.81			1671242	최영식	153.8	55.36	23.4
37	uro	2018-05-28	1658906		68	m	1	5	0	0	d		0	0.113	0	RRP	Prostate cancer	Adenocarcinoma	2.5X1.5	pT3a	3	0	0	N0		checked				Prostate, radical prostatectomy	Before	20180528-0001			Desflurane				0.3	8.31			5.99		1658906	안병점	164.4	58.2	21.53
38	gs	2018-05-31	1671254		66	m	1	1	0	0	d		0.118	0.168	0.102	Lap LAR	Colon Cancer	Adenocarcinoma	9X6.5	pT4a	4	1.5	0	pN1a	checked	checked				Colon, Low anterior resection	Before	20180531-0001			Desflurane				2.4	10.9					1671254	정찬오	171.3	57.2	19.49
39	gs	2018-05-31	485403		69	f	2	1	1	1	d		0.047	0.262	0.144	Lap LAR	Rectal Cancer	Adenocarcinoma	3.3X2.5	ypT2	2	0	0	ypN0						Rectum, low anterior resection	Before	20180531-0004			Desflurane					4.4		1.63			485403	김애란	154.1	56	23.58
41	gs	2018-04-16	945078		62	m	1	1	0	0	s		0.529	0.66	1.117	LAR	Colon Cancer	Adenocarcinoma	5X4	pT3	3	2.5	0	pN2b	checked	checked				Colon, Low anterior resection, "Rectum, low anterior resection"	Before	20180416-0001			Sevoflurane					6.42		2.74			945078	허찬욱	156.6	48.9	19.94
42	gs	2018-04-17	1532968		62	m	1	1	0	0	d		0.45	0.307	0.404	Lt. hemicolectomy	Colon Cancer	Adenocarcinoma	3X2.5	pT4a	4	1.7	0	pN1c	checked	checked				Colon, left hemicolectomy	Before	20180417-0001			Desflurane					5.11	1628.6	17.58			1532968	최운영	162.5	55.8	21.13
43	gs	2018-04-20	1663945		62	m	1	1	0	0	d		0.903	0.584	0.512	Lap LAR	Rectal Cancer	Adenocarcinoma	9X6	pT3	3	0	0	pN0	checked	checked				Rectum, low anterior resection	Before	20180420-0001			Desflurane					7.38	11.35	8.09			1663945	이원기	154	56.46	23.81
44	cs	2018-04-23	221725		70	m	1	3	0	0	d		0.404	0.621	0.468	Lobectomy of lung	Lung cancer	Large cell neuroendocrine carcinoma	3.2x2.5	pT2a	2	0	0	N0	checked	checked				Lung, right middle lobe, lobectomy	Before	20180423-0001			Desflurane				0.3	11.2					221725	유성준	154.6	57.8	24.18
45	gs	2018-04-24	710596		68	m	1	1	0	0	d		1.964	1.113	1.421	Lap AR	Colon Cancer	Adenocarcinoma	3.7X2.3	pT3	3	1.7	0	pN1b	checked	checked				Colon, Anterior resection, "Rectum, anterior resection"	Before	20180424-0001			Desflurane					5.52	7.67	2.6			710596	김종범	166.3	75.6	27.34
46	uro	2018-04-24	1666107		76	f	2	4	0	0	d		0.342	2.08	0.389	Lt. nephrectomy	Kidney cancer	Clear cell renal cell carcinoma	5X5	pT1b	1.5	0	0							kidney, left, nephrectomy	Before	20180424-0004			Desflurane				0.3	11.4					1666107	오윤순	144.1	55.76	26.85
47	gs	2018-04-25	1318325		74	m	1	2	0	0	d		0.411	0.353	0.342	Hepatectomy	Liver cancer	Metastatic adenocarcinoma		pT3	3	0	1	N0				M1		Liver, wedge resection	Before	20180425-0001			Desflurane				0.5	4.87		31.84			1318325	육영광	163.1	64.1	24.1
48	gs	2018-04-26	1397922		77	m	1	1	0	0	d		0.396	0.365	0.34	Lap AR	Colon Cancer	Adenocarcinoma	4.2X2.8	pT2	2	1.7	0	pN1c	checked					Colon, Anterior resection, "Rectum, anterior resection"	Before	20180426-0001			Desflurane					4.07	10.79	12.38			1397922	유길웅	158.3	63.2	25.22
49	cs	2018-04-26	1661646		65	m	1	3	0	0	s		0.344	0.273	1.412	Lobectmy of lung	Lung cancer	Squamous cell carcinoma	3X1.5	pT1b	1.5	0	0	N0	checked	checked				Lung, right lower lobe, lobectomy	Before	20180426-0004			Sevoflurane				0.1	5.99					1661646	장복진	180.8	67.5	20.65
50	gs	2018-04-26	1667958		71	m	1	1	0	0	d		0.485	0.469	0.357	Lap AR	Colon Cancer	Adenocarcinoma	3.6X2.7X1	pT2	2	0	0	pN0						Colon, Anterior resection	Before	20180426-0007			Desflurane					6.79	12.7	2.03			1667958	최낙헌	156	61.25	25.17
51	uro	2018-04-27	1069515		65	m	1	4	0	0	t		0.483	0.506	0.71	Rt. Nephrectomy	Kidney cancer	Clear cell renal cell carcinoma	5.5X5	pT1b	1.5	0	0	N0						Kidney, right, nephrectomy	Before	20180427-0004			Propofol		1		0.4	6.91					1069515	추영근	173.2	73.05	24.35
52	gs	2018-04-27	1576308		64	m	1	1	0	0	d		0.362	0.272	0.363	Lap AR	Colon Cancer	Adenocarcinoma	3.7X3.2X1	pT3	3	0	0	pN0	checked					Colon, Anterior resection	Before	20180427-0001			Desflurane			324		5.09					1576308	김순일	170	55.6	19.24
54	gs	2018-03-28	1323442		70	m	1	2	0	0	d		0.614	0.296	0.536	Hepatectomy	HCC	HCC	4.5X3.7X3	pT2	2	0	0	pN0	3	1	x			hepatectomy			2018-03-28		Desflurane				0.5						1323442	김용래	175	75	24.49
55	uro	2018-03-29	613259		66	m	1	5	0	0	t		0.04	0.567	0.691	RRP	Prostate cancer	Adenocarcinoma	3.0cm^3	pT2c	2.7	0	0	N0 M0	3	3	1			radical prostatectomy															613259	전창호	176.9	105	33.55
56	gs	2018-04-02	1361692		78	f	2	1	0	0	d		0.41	0	0.141	Lap Rt. hemicolectmy	Colon Cancer	Adenocarcinoma	5.3X4.0	pT3	3	0	0	pN0	3	3	x			hemicolectomy															1361692	송익헌	148.3	55.5	25.24
57	uro	2018-04-02	1144078		39	m	1	4	0	0	t		0.377	0.194	0.044	Lt. nephrectomy	Kidney cancer	clear cell renal cell carcinoma	5X4.5X5	pT1b	1.5	0	0	N0 M0	1	1	1			radical nephrectomy															1144078	정동섭	170.1	82.4	28.48
58	gs	2018-04-03	714623		51	m	1	1	1	1	d		0	0.229	0.232	Lap LAR	Rectal Cancer	Adenocarcinoma	2X1.8	pT3	3	2	0	pN2a	3	3	1			Rectum, low anterior resection															714623	서권열	166.2	70.95	25.69
59	uro	2018-04-03	627895		69	m	1	5	0	0	d		0.747	0.241	0.771	RRP	Prostate cancer	Adenocarcinoma	3.2cm^3	pT2C	2.7	0	0	N0 M0	2	1	1			radical prostatectomy															627895	김극년	164.7	51.48	18.98
60	gs	2018-04-05	877111		74	m	1	1	0	0	d		0.11	0.51	0.609	Lap LAR	Rectal Cancer	Adenocarcinoma	5X3	pT3	3	0	0	pN0	3	3	1			Rectum, low anterior resection															877111	김기영	165.1	83.9	30.78
61	uro	2018-04-05	220440		73	m	1	5	0	0	d		0.458	0.011	0.15	RRP	Prostate cancer	Adenocarcinoma	1.0cm^3	pT2c	2.7	0	0	N0	2	3	1			radical prostatectomy															220440	김재한	160.6	68.15	26.42
62	gs	2018-04-10	1664849		56	m	1	1	0	0	d		0.4	0.221	0.201	Lap LAR	Rectal Cancer	Adenocarcinoma	4.7X2.6	pT3	3	1.7	1	pN1c	3	3	2			Rectum, low anterior resection															1664849	윤구재	173	75.05	25.08
63	gs	2018-04-10	1541322		77	m	1	1	0	0	d		0.016	0.033	0.252	Lap AR	Colon Cancer	Adenocarcinoma	1.5X0.7	pT1	1	0	0	N0	1	1	1			colon anterior resection															1541322	김길희	164.9	64.2	23.61
64	cs	2018-04-10	552779		72	f	2	3	0	0	d		0.418	0.268	0.072	Lobectomy of lung	Lung cancer	Adenocarcinoma	2.5X2.3	pT1b	1.5	0	0	N0	3	1	1			bilobectomy															552779	전영금	152.7	53	22.73
65	gs	2018-04-13	1574575		37	f	2	1	0	0	d		0.11	0.226	0.348	Lap LAR	Rectal Cancer	Adenocarcinoma	3.7X3.2	pT4a	4	1.5	0	pN1b	3	3	1			Rectum, low anterior resection															1574575	김기화	149.9	45.4	20.2
66	gs	2018-03-21	384325		73	m	1	1	0	0	t		0.146	0.0638	1.2289	Lap AR	Colon Cancer	Adenocarcinoma	5X4.4	pT3	3	0	0	pN0	3	3	1			colon anterior resection															384325	이창호	165.2	58.98	21.61
67	gs	2018-03-21	1664706		56	m	1	1	0	0	t		0.3532	1.9102	0.2403	Lt. hemicolectomy	Colon Cancer	Adenocarcinoma	5X3	pT3	3	1	0	pN1a	3	3	1			hartmann's operation															1664706	김상돈	160.5	50.7	19.7
68	gs	2018-03-21	941024		76	m	1	1	0	0	d		0.1474	1.2771	0.3224	Hepatectomy	Liver cancer	Adenocarcinoma from colon	2.5X2X1.3	yPT3	3	1.5	1	ypN1b	2	3	3			partial hepatectomy															941024	최하	152.5	59.84	25.73
69	gs	2018-03-22	897979		56	m	1	1	0	0	s		0.5968	0	0	Lap LAR	Rectal Cancer	adenocarcinoma	2X1.7	pT2	2	0	0	pN0	3	1	1			Rectum, low anterior resection															897979	정해춘	176	78.9	25.47
70	gs	2018-03-22	894975		60	m	1	1	0	0	d		0.0633	0.1543	1.4541	Lap AR	Colon Cancer	Adenocarcinoma	4.2X4.2	pT3	3	0	0	pN0	3	3	1			colon, anterior resection															894975	정준영	180.7	90.1	27.59
71	cs	2018-03-22	1068087		77	m	1	3	0	0	t		0	0	0.8461	Rt. Lobectomy of lung	Lung cancer	Squamous cell carcinoma	4.5X2.7X2	pT2a	2	0	0	N0	3	3	1			right lower lobe, lobectomy															1068087	김건식	159.2	70	27.62
72	uro	2018-03-22	268954		66	m	1	5	0	0	t		0.1467	1.415	0.125	RRP	Lung cancer	adenocarcinoma, papillary predominant	2.5X2.3X1.3	pT1b	1.5	0	0	N0	3	3	1			left upper lobe, lobectomy															268954	육종부	155.1	58.8	24.44
73	uro	2018-03-23	509812		38	m	1	4	0	0	s		0	0.083	0.0067	nephrectomy, Lt	Kidney cancer	clear cell renal cell carcinoma	1.3X1.2X1.1	pT1a	1	0	0	N0 M0	1	1	1			left nephrectomy															509812	강홍용	175.9	76.4	24.69
74	uro	2018-03-23	1213980		71	m	1	5	0	0	t		0.154	0	0	RRP	Prostate cancer	adenocarcinoma	1.2cm^3	pT2a	2	0	0	Nx Mx	2	3	1			radical prostatectomy															1213980	하헌완	164.8	66.3	24.41
75	cs	2018-03-26	419721		72	m	1	3	0	0	s		0.071	0	0.1699	LLL lobectomy	Lung cancer	adenosquamous carcinoma	5X1.5	pT2b	2.5	0	0	N0	3	1	1			Lung left lobectomy															419721	고경일	173.1	68.7	22.93
76	gs	2018-03-27	1663665		76	m	1	1	0	0	d		0.0075	0.0758	0.9591	Lap AR	sigmoid colon ca	adenocarcinoma	6.3X4.5	pT3	3	0	0	pN0	3	3	1			colon, anterior resection															1663665	황규남	169.5	63.9	22.24
77	gs	2018-03-27	1155569		56	m	1	1	0	0	d		0	0.1841	0	Lap AR	sigmoid colon ca	adenocarcinoma	0.6X0.6	pT1	1	0	0	pN0	x	1	1			colon, anterior resection															1155569	최병선	172.5	84.4	28.36
78	uro	2018-03-27	1156350		59	m	1	5	0	0	d		0	0.0042	0	RRP	Prostate cancer	a	2.6cm^3	pT2c	2.7	0	0	Nx Mx	2	3	1			radical prostatectomy															1156350	박찬혁	164.9	62.5	22.98
79	gs	2018-02-27	1177870		48	m	1	1	0	0	d		0	0	0	Lap hemicolectomy, Rt	ascending colon ca	a	6.5X4	pT3	3	0	0	pN0	3	3	1			Lap hemicolectomy, Rt															1177870	이만석	170.6	69.1	23.74
80	gs	2018-03-06	381262		59	m	1	1	0	0	t		0	0.096	0	Lap hemicolectomy, Rt	ascending colon ca	a	2.5X2.5	pT3	3	1.7	0	pN1c	3	3	1			Lap hemicolectomy, Rt															381262	도성선	161.6	69	26.42
81	cs	2018-03-06	1240481		70	f	2	3	0	0	d		0	0.025	0.014	Lobectomy of lung	Lung cancer	malignant solitary fibrous tumor	16X10X9	pT3	3	0	1	N0	3	3	3			Left lower lobe,															1240481	박영숙	152.3	53.7	23.15
82	gs	2018-03-07	1660327		75	m	1	1	0	0	t		0.03	0	0	Lap total proctocolectomy	sigmoid colon ca	a	4X3.8	pT3	3	0	0	pN0	3	3	1			total proctocolectomy															1660327	권근국	163.5	48.21	18.03
83	gs	2018-03-13	1653236		55	m	1	1	0	0	d		0	0	0.033	Lap AR	sigmoid colon ca	a	3.3X1.8	pT4a	4	0	0	pN0	3	3	1			AR															1653236	신인철	172.4	83.3	28.03
84	uro	2018-03-13	931449		73	m	1	5	0	0	d		0	0	0	RRP	peripheral prostate	a	1.0cm^3	pT2c	2.7	0	0	Nx Mx	1	1	1																		931449	홍순구	162	66.55	25.36
85	gs	2018-03-14	527091		76	m	1	1	0	0	d		0	0.055	0	Ultralow anterior resection	rectum	a	4.5X4	pT2	2	0	0	pN0	3	3	1			AR															527091	김수산	165.4	55.2	20.18
86	gs	2018-03-14	1661026		51	m	1	1	0	0	d		0	0	0	Lap hemicolectomy, Lt	descending colon	a	6X4.5	pT3	3	0	0	pN0	3	3	1			left hemicolectomy															1661026	전병인	166.4	67.75	24.47
87	gs	2018-03-15	1652085		51	m	1	1	0	0	d		0	0	1.169	Transanal resection of rectal tumor	rectum	a(polypectomy상)	?	?	0.5	0	0	0	1	1	1			transanal resection-negative															1652085	황주연	167.1	73.9	26.47
88	gs	2018-03-19	922931		57	m	1	1	0	0	d		0	0	0	Lap AR	sigmoid colon	a	3.2X2.8	pT3	3	0	0	pN0	3	3	1			AR															922931	송인기	161.9	57	21.75
89	gs	2018-03-19	1137249		55	m	1	2	0	0	d		0	0.047	0.101	Hepatectomy	hcc	HCC	10.5X7.5X4.7		3	0	0	pN0	3	1	1			8년전 Rfablasion 후 재발															1137249	박범필	165	65.6	24.1
90	gs	2018-03-20	878840		66	m	1	1	0	0	d		0	0	0	Lap AR	sigmoid colon	a	3X2	pT2	2	0	0	pN0	1	1	1			AR															878840	장창각	164	84.6	31.45
91	gs	2018-03-20	1649051		51	m	1	1	1	1	d		0	0	0	Lap LAR	rectum	a	3.7X2.5	pT3	3	0	0	ypN0	1	3	1																		1649051	강용호	163.4	70.45	26.39
92	gs	2018-01-18	1318807		66	m	1	1	0	0	d		0.096	0.088	0.074	Lap AR	sigmoid colon	a	6X3.5	pT4a	4	1.5	1	pN1b	3	3	2			AR															1318807	전대현	158.5	48	19.11
93	gs	2018-01-19	1654468		51	m	1	1	0	0	d		0	0.312	0.017	Lap LAR	rectum	a	6.5X6.5	pT3	3	0	0	pN0	3	3	1			Rectum, low anterior resection															1654468	이창호	161.9	57.88	22.08
94	gs	2018-01-22	639376		62	f	2	3	0	0	d		0.169	0.085	0.331	lobectomy, Rt	RLL	a	1.2X0.7X0.4	pT1a	1	0	0	N0	1	1	1			lobectomy															639376	김영자	147.5	62.5	28.73
95	gs	2018-01-23	480490		75	m	1	1	0	0	d		0.056	0	0	Lap LAR	rectosigmoid	a	3.2X3	pT3	3	0	0	pN0	3	3	1																		480490	백성종	168.3	58.7	20.72
96	gs	2018-01-23	193431		62	m	1	1	0	0	d		0	0.066	0.381	Lap hemicolectomy, Rt	ascending colon ca	a	6X2.9	pT3	3	0	0	pN0	3	3	1																		193431	최경협	178.3	66	20.76
97	uro	2018-01-23	713766		68	m	1	5	0	0	d		0	0.267	0.232	RRP	transitional and peripheral zone	a	13.26 cm^3	pT3a	3	0	0	Nx Mx	2	1	x																		713766	신중경	163.2	77.8	29.21
98	gs	2018-01-25	1115764		58	m	1	1	0	0	d		0	0.108	0.022	Lap hemicolectomy, Rt	ascending colon ca	a	3X2.5	pT3	3	0	0	pN0	3	3	1																		1115764	황인석	167.6	61.7	21.97
99	uro	2018-01-26	1648913		58	f	2	4	0	0	d		0	0.546	0.209	Lt. nephrectomy	upper to lower	chromophobe RCC	20X14X11	pT2b	2.5	0	0	N0	1	1	x			ovary teratoma op combine															1648913	임정식	149.9	50.5	22.47
100	gs	2018-01-30	1070765		77	m	1	1	1	1	d		0.414	0.365	0.188	Lap LAR	rectum	a	2.1X1.8	yPT3	3	1.5	0	ypN1b	2	3	1																		1070765	임성균	164.3	55	20.37
101	gs	2018-02-01	1419947		78	m	1	1	0	0	d		0.326	0.194	0.018	Lap LAR	rectum	a	5X4.5	pT3	3	1	0	pN1a	3	3	1																		1419947	김재현	164.8	77.55	28.55
102	uro	2018-02-05	1128203		64	m	1	5	0	0	d		0.211	0.152	0.361	RRP	peripheral boh lobe	a	3.3cm^3	pT2c	2.7	0	0	x	2	3	x																		1128203	김윤원	170.1	82.6	28.55
103	gs	2018-02-08	1054572		54	m	1	1	0	0	d		0.391	0.327	0.437	Lap LAR	sigmoid colon	a	7X4.2X1.0	pT3	3	0	0	pN0	1	1	1																		1054572	박선규	167.2	71.3	25.5
104	gs	2018-02-08	1369200		47	m	1	1	0	0	d		0.283	0.297	0.294	Lap hemicolectomy, Rt	대장 전체	B-cell lymphoma	5.5X4.2X3.1	굳이 하자면	2	4	4		3	3			II	더 작은 mass 여러 개 존재	MALT														1369200	윤형기	170.9	77.6	26.57
105	cs	2018-12-26	1094659		74	f	2	3	0	0	d		0	0.0671	0.0044	lobectomy of lung, LUL	LUL	a (acinar)	1.2X1	pT1a	1	0	0	N0	1	1	1																		1094659	박정순	151.3	54	23.59
106	cs	2018-12-26	1647773		63	f	2	3	0	0	s		0	0.0948	0	Lobectomy of lung, RUL	rul	a (acinar80, papillary20)	2.3X2.1X1.5	pT1b	1.5	2	0	N2	3	3	1																		1647773	박순애	159	54	21.36
107	gs	2018-12-27	1040771		78	f	2	1	0	0	d		0	0.0473	0	Lap LAR	rectosigmoid	a	5.2X4.5	pT3	3	0	0	pN0	3	3	1																		1040771	이은수	145.8	65.6	30.86
108	gs	2018-01-02	1649595		77	f	2	1	0	0	d		0	0	0	Lap AR	rectum	a (mucinous)	7X5	pT3	3	1.5	0	pN1b	3	3	1																		1649595	정금희	145	60	28.54
109	gs	2018-01-05	1652348		74	f	2	1	0	0	d		0	0	0	Lap LAR	rectum	a	3.2X3,2	pT3	3	2	0	pN2a	3	3	1																		1652348	전동례	165	89	32.69
110	uro	2018-01-08	316972		71	m	1	5	0	0	d		0	0.0446	0	RRP	peripheral	a	8.4cm^3	pT2c	2.7	0	0	x	2		x																		316972	강성규	162.5	59.92	22.69
111	gs	2018-01-10	814134		75	m	1	2	0	0	t		0.0188	0.0242	0	Hepatectomy	right	hepatocellular adenoma	2.3X2		2	0	0		1	1	1																		814134	김동관	167.8	68	24.15
112	gs	2018-01-15	246602		69	m	1	2	0	0	d		0	0.1448	0.0798	sectionectomy of liver	hepatectomy	Hepatocellular carcinoma	2.7X2.5	pT1	1	0	0	x	1	1	x																		246602	허동영	170.4	72.05	24.81
113	gs	2018-01-16	1651532		78	m	1	1	0	0	d		0	0	0	Lap LAR	rectum	a	4.5X3.8	pT3	3	0	0	pN0	3	3	1																		1651532	김진섭	170.9	60.7	20.78
114	gs	2018-01-16	1651665		70	m	1	1	0	0	d		0	0	0	Lap AR	sigmoid colon	a	1.7X1.5	pT2	2	0	0	pN0	2	1	1																		1651665	신재혁	153.7	55.52	23.5
115	gs	2018-01-17	1655221		68	m	1	2	0	0	d		0	0	0	Rt Lobectomy of liver		cholangiocarcinoma	6X5.5X3.1	pT1b	1.5	0	0	x	1	1	1																		1655221	임석환	167	56.2	20.15
116	gs	2018-01-18	1144869		54	m	1	1	0	0	s		0	0.051	0	Lap LAR	rectum	a	6X4.6	pT2	2	0	0	pN0	3	1	1																		1144869	최삼기	170	66.2	22.85
117	gs	2018-01-18	1651296		76	f	2	1	0	0	d		0	0.028	0	Lap LAR	sigmoid colon	a	2.9X2.5	pT3	3	1.7	0	pN1c	3	3	1																		1651296	유정희	158.1	73.8	29.53
118	gs	20170822	115847		70	m	1	1	0	0	d		0	0.6	0.6	LAR	rectosigmoid	a	6.5X6	pT3	3	0	0	pN0	3	3	1																		115847	신 철	160.3	64	24.91
119	gs	20170712-0007	195857		72	m	1	1	0	0	d		7.6	15.2	6.3	AR	sigmoid	a	9X7	pT4a	4	2.5	1	pN2b	2	3	1	3																	195857		156.3	52.14	21.3
120	gs	20171013-0001	418621		66	m	1	1	0	0	d		0.95	0	0	Rt. Hemicoloctomy	hepatic flexure	a	4.5X3	pT4a	4	0	0	pN0	3	3	1																		418621		162.6	67.4	25.49
121	gs	20170926-0007	441959		78	f	2	1	0	0	t		0	0	0	Rt. Hemicoloctomy		tubular adenoma with high grade dysplasia			0	0	0							carcinoma in situ of colon															441959		150.3	66.4	29.39
122	gs	20170810-0003	683332		77	f	2	1	0	0	d		0.37	0.857	2.144	Lap LAR	rectum	a	3.2X3	pT3	3	0	0	pN0	3	3	1																		683332		153	60.2	25.72
123	gs	20170817-0008	724706		73	m	1	1	0	0	d		0.4	6.8	4.1	Lap LAR	sigmoid colon	a	2.5X2.5	pT4a	4	1.5	1	pN1b	3	3	1	pM1a																	724706		164	51.9	19.3
124	gs	20170706-0005	848878		71	m	1	1	0	0	d		0.2	0	0	Rt. Hemicoloctomy	multiple	tubulovillous adenoma with high grade dysplasia	3X2,2		0	0	0							carcinoma in sity of colon															848878		168	47.5	16.83
125	gs	20171212-0009	928847		69	f	2	1	0	0	t		1.356	0	2.088	Lap AR	sigmoid colon	a	4.2X3.5	pT3	3	0	0	pN0	x	3	1	M0																	928847		152.4	49.1	21.14
126	gs	20180327-0011	975739		73	m	1	1	0	0	d		0	0.261	2.555	Lap AR	sigmoid colon	a	1.5X1.2	pT1	1	0	0	pN0	x	1	1			stomach cancer op hx															975739		176	68.1	21.98
127	gs	20180308-0001	1171176		72	m	1	1	1	1	d		0	2.634	0	Lap LAR	rectum	a	X	ypT1	1	1.5	0	ypN1b	1	1	1	0																	1171176		173.1	63	21.03
128	gs	20171213-0001	1182439		64	f	2	1	0	0	d		0	0	0	Lap AR	sigmoid	a	3.8X2.1	pT3	3	0	0	pN0	x	3	1	M0																	1182439		153.2	57.48	24.49
129	gs	20171122-0004	1263399		63	f	2	1	0	0	t		0	0	0	Lap AR	sigmoid	a	2.2X2.1	pT3	3	0	0	pN0	x	3	1	M0																	1263399		145.1	44	20.9
130	gs	20180208-0004	1367045		66	m	1	1	0	0	d		0	0	0.841	Lap LAR	rectosigmoid	a	2.5X1.8X0.5	pT2	2	0	0	pN0	1	1	1																		1367045		169.7	54.2	18.82
131	gs	20180116-0007	1435854		69	m	1	1	0	0	d		4.25	0	0	Lap AR	sigmoid	a	6.6X3.3	pT3	3	1	0	pN1a	3	3	1	m0																	1435854		165.1	77	28.25
132	gs	20171121-0001	1467755		74	f	2	1	0	0	t		0	0	2.257	Lap AR	sigmoid	a	2.1X1.6	pT1	1	0	0	pN0	x	1	1																		1467755		152.4	57	24.54
133	gs	20171221-0003	1593276		65	f	2	1	0	0	d		0.494	1.219	0	Lap AR	sigmoid	a	1.2X0.8	pT2	2	0	0	pN0	1	1	1	M0																	1593276		144.2	59.16	28.45
134	gs	20170823-0001	1625254		72	f	2	1	0	0	d		2.151	1.979	5.203	Lap AR	sigmoid	a	7.5X6	pT4a	4	1.5	0	pN1b	3	3	1	M0																	1625254		153.8	59.2	25.03
135	gs	20170830-0003	1628608		70	f	2	1	0	0	d		0.36	4.26	0	Rt. Hemicoloctomy	transverse colon	a	9X5.8	pT4a	4	2.5	1	pN2b	3	3	1	M1		liver resection															1628608		149.7	46.7	20.84
136	gs	20170913-0001	1632713		78	f	2	1	0	0	d		1.831	0	0	Lap LAR	rectum	a	4X3.8	pT4a	4	2.5	0	pN2b	3	3	1	M0	IIIb	12년전 폐암수술 국립암센터															1632713		157	49.76	20.19
137	gs	20171019-0004	1638035		75	m	1	1	0	0	d		0.07	13.47	3.02	Rt. Hemicoloctomy	cecum	B-cell lymphoma	8.5X7	하자면	3	4	4		3	3	3		III	수술 2달 후 사망															1638035		165.9	43	15.62
138	gs	20171124-0001	1644974		70	f	2	1	0	0	d		0	7.781	3.022	Rt. Hemicoloctomy	ascending colon ca	a	2X2	pT3	3	2	0	pN2a	3	3	1	M0																	1644974		150.5	58.5	25.83
139	gs	20171130-0003	1647751		71	f	2	1	0	0	t		0	3.499	0	Lap AR	sigmoid	a	4.8X4.5	pT3	3	2	0	pN2a	3	3	1	M0																	1647751		154.1	56.98	23.99
140	gs	20171207-0001	1648013		74	f	2	1	0	0	t		0	0	0	Lap AR	rectosigmoid	a	7X5.4	pT3	3	0	0	pN0	3	3	1	M0																	1648013		160.6	70.95	27.51
141	gs	20180125-0003	1656855		68	m	1	1	0	0	d		0.1	0	3.481	Lap AR	ascending colon ca	a	2.2X2	pT2	2	0	0	pN0	3	1	1																		1656855		179.5	67.95	21.09
143	cs	2017-07-10	1143127		64	M	1	3	0	0	S		0.0652661	0.0744982	0.10576	Rt. LLL	RLL	a	2.8X2.1	pT1b	1.5	0	0	N0	1	1	1	M0	IA2																1143127	이택주	160	67.9	26.52
144	cs	2017-07-11	357133		75	M	1	3	0	0	D		0.0252521	0	0.0313884	rt. Llsegmentectomy	rll	Squamous cell carcinoma	1.5X1	pT1a	1	0	0	N0	1	1	1			수술 1년 후 사망															357133	지복열	155.1	61.05	25.38
145	cs	2017-07-12	1335878		62	M	1	3	0	0	D		0	0.0278384	0	Rt. Upper and middle lobectomy	bilobectomy	a	4X4	pT2a	2	0	0	N0	1	1	1																		1335878	이항우	159.6	60.6	23.79
146	cs	2017-07-13	279778		77	F	2	3	0	0	T		0	0	0	rlll	rlll	a	1X1	pT1a	1	0	0	N0	1	1	1																		279778	김복자	150.1	51	22.64
147	cs	2017-07-14	1615070		74	M	1	3	0	0	D		1.52846	0	0	rull	rull	Squamous cell carcinoma	1.9X1.2	pT1a	1	0	0	N0	1	1	1																		1615070	김만복	168.9	73.7	25.83
148	cs	2017-07-19	705612		65	F	2	3	0	0	D		0	0	0	RLLL	RLLL	a	3.6X2.8	pT2	2	2	0	N2	3	1	1																		705612	장정순	161.6	55.48	21.24
150	cs	2017-07-27	1022365		65	M	1	3	0	0	T		0	0	0	RULL	RULL	Squamous cell carcinoma	2X1.7	pT1b	1.5	0	0	N0	3	1	1																		1022365	유지형	154.7	62.4	26.28
151	cs	2017-08-02	1129612		67	F	2	3	0	0	D		0	0	0	RMLL	RML	a	4.2X2.3	pT2a	2	0	0	N0	1	1	1																		1129612	박숙자	158	54	21.63
154	cs	2017-08-07	164663		70	M	1	3	0	0	S		0.0001	0.169885	0	RULwedge resection	RUL	a	1.3X0.9	pT1	1	0	0	N0	1	1	1	M0		2008년 전립선암 수술															164663	김동철	169	49	17.16
155	cs	2017-08-09	1433453		70	M	1	3	0	0	D		0.289339	0.0505102	0.187978	RLLL	RLL	a	1.8X14.3	pT1a	1	0	0	N0	1	1	1			1년후 basal cell carcinoma 피부과 수술															1433453	배광호	170.4	70.4	24.25
156	cs	2017-08-18	1615212		60	F	2	3	0	0	D		0.410201	0.745292	0.150895	RULwedge resection	RUL	a	2.5X2	pT1b	1.5	0	0	N0	1	1	1	M0																	1615212	팜티충	153.4	51.9	22.06
157	cs	2017-08-31	1628837		61	M	1	3	0	0	T		0.0192098	0.297242	0.244388	RLLL	RLL	Squamous cell carcinoma	4.5X4.3	pT2a	2	0	0	N0	1	1	1	M0																	1628837	서승칠	165.3	65.2	23.86
158	cs	2017-08-31	1632497		52	M	1	3	0	0	T		0.574054	0.157554	0.0801714	RLLL	RLL	a	2x1.5x1.4	pT1b	1.5	0	0	N0	3	3	1	M0	1A																1632497	반경환	157.3	50	20.21
159	cs	2017-09-07	892576		59	M	1	3	0	0	T		0.23239	0.369087	0.57541	RLLwedge resection	RLL	a(metastatic)	1.7x1.6 다수		4	0	1					1		1년 전 대장암 수술															892576	유문유	166.1	69	25.01
160	cs	2017-09-27	1482346		63	M	1	3	0	0	D		0.0908487	0.0657752	0.231665	LULL	LUL	Squamous cell carcinoma	0.8x0.6	pT1a	1	0	0	N0	1	1	1	M0	1A																1482346	김종욱	159.9	66	25.81
161	cs	2017-09-28	1469961		60	M	1	3	0	0	T		0.241228	0.293929	0.070655	RLLL	RLL	a	1.8x1.8	pT1a	1	0	0	N0	1	1	1	M0	1A																1469961	김복용	175.3	82	26.68
162	cs	2017-10-10	639376		62	F	2	3	0	0	D		0.127776	0.133318	0.09397	RLLL	RLL	a	1.2X0.7X0.4	pT1a	1	0	0	N0	1	1	1	M0	1A																639376	김영자	147.5	62.5	28.73
163	cs	2017-10-12	1638306		72	M	1	3	0	0	T		0.605864	0.12996	0.0723049	LULL	LUL	a	1.8x1	pT2	2	0	0	N0	1	3	1	M0	1B																1638306	김성기	162.3	72	27.33
165	cs	2017-10-19	314954		59	M	1	3	0	0	T		0.233889	0.0934772	0.133837	LULL	LUL	a	1.3x1	pT1a	1	0	0	N0	1	1	1	M0																	314954	박재숙	165.2	61	22.35
166	cs	2017-11-21	1636968		53	M	1	3	0	0	D		0.11905	0.562908	0.410462	RLLL	RLL	a	2.5x2.4	pT3	3	0	0	N0	3	3	1	M0	IIB																1636968	한상인	175	85	27.76
167	cs	2017-12-14	511228		77	M	1	3	0	0	T		0.167019	0.418267	0.319377	LULL	LUL	a	1.9x1.6	pT1a	1	0	0	N0	1	1	1	M0	1A																511228	민영직	153	59	25.2
168	cs	2018-09-03	1687033		61	F	2	3	0	0	S		0	0	0.0550616	RLLL	RLL	a	1.3x0.7	pT1b	1.5	0	0	N0	3	3	1		1A2																1687033	지현숙	160.8	80	30.94
169	cs	2018-09-04	1687061		68	M	1	3	0	0	d		0	0	0	RLLL RMLL	bilobectomy	Squamous cell carcinoma	1.6x1.6	pT1b	1.5	0	0	N0	3	3	1	M0																	1687061	김헌필	161	70	27.01
170	cs	2018-09-05	1687466		78	F	2	3	0	0	d		0	0	0	rLLL	RLL	Squamous cell carcinoma	6.7x6.5x4.2	T3	3	0	0	n0	3	3	1	m0																	1687466	김정예	151.3	65	28.39
171	cs	2018-09-06	1062614		56	M	1	3	0	0	s		0	0	0.119387	RULL	RLL	a+large cell neuroendocrine	5.5x4.5	pT3	3	0	0	n0				m0	IIB																1062614	이국영	163.6	56.52	21.12
172	cs	2018-09-19	1679547		65	M	1	3	0	0	d		0.0308111	0	0	RLLL	RLL	small cell carcinoma	6.5x2.9	pT3	3	0	0	N0	3	1	1	m0																	1679547	유창걸	169.4	74.4	25.93
173	cs	2018-10-02	759619		72	F	2	3	0	0	d		0.127174	0	0	RULL	RUL	a	2.5x1.7	pT1c	1.7	0	0	N0	3	3	1	m0	IAc																759619	최정남	150.2	61.45	27.24
174	cs	2018-10-02	1692331		71	M	1	3	0	0	d		0.133509	0	0	LULL	LUL	a	2.5x2.1x1.6	pT1c	1.7	0	0	n0	1	3	1	m0																	1692331	김창규	157.5	65	26.2
[truncated: 15 more columns]

## Sheet: 변수명
	진료과	part
	수술일	date
	등록번호	patient_number
	이름	name
	나이	age
	성별	gender
	진단명	diagnosis
	수술명	op
	마취제	anestheticsv(d/s/t)
	마취후 수술시작 전	var_1
	mass떼고 난 직후	var_2
	수술종료 전	var_3
	colon ca.	1
	liver	2
	lung	3
	RCC	4
	prostate	5
	639376 김영자	겹침
	홍봉자 수술 두번
