# Supplementary material for: Changes in the Plasma Apurinic/Apyrimidinic Endonuclease 1/Redox Factor-1(APE1/Ref-1) Level during Cancer Surgery: An Observational Study
Source: Medicina (Kaunas). 2021 Nov 21;57(11):1280. doi: 10.3390/medicina57111280 (PMC8623191; doi:10.3390/medicina57111280)
Supplement: Supplementary file 1 [file medicina-57-01280-s001.zip › supplementary files/166-final.xlsx]

## Sheet: 환자목록
	part	date	patient_number	age	gender	sex	diagnosis	anesthetics	anesthetics	var_1	var_2	var_3	op	location, site	pathology	size	invasion	T	N	M	regional LM meta	lymp/vascular invasion	perineural invasion	metastasis	M	stage	operation							CK-MB	LDH	CRP	WBC	Ca19-9	CEA	PSA	AFP	patient_number	ht	wt	bmi	ASA	age	sex	diagnosis
1	gs	2018-06-20	586781	54	m	1	2	d		0.813	0.582	0.622	Lt. lobectomy of liver		Cholangiocarcinama	5.7x5	pT2b	2.5	0	0	pN0	checked	checked				Liver, lobectomy	Before	20180620-0007			Desflurane			552	0.6	7.7					586781	174	55	18.17	2	54	1	2
2	gs	2018-06-20	1676538	68	m	1	1	t		0.828	0.88	0.6	Lap hemicolectomy, Rt	Colon Cancer	Adenocarcinoma	4.6X4	pT3	3	0	0	pN0	checked	checked				Colon, Rt hemicolectomy	Before	20180620-0004			Propofol			292		8.5	12.6	1.5			1676538	168.1	68.25	24.15	2	68	1	1
3	gs	2018-06-21	1390281	70	f	2	1	t		0.64	0.519	0.673	Lap LAR	Colon Cancer	Adenocarcinoma	4X.3.5	pT3	3	1	0	pN1a	checked	checked				Rectosigmoid colon, low anterior resection	Before	20180621-0004			Propofol					6.1	17.2	6.8			1390281	156.3	54.1	22.15	2	70	2	1
4	gs	2018-06-21	128013	74	f	2	1	t		0.736	0.564	0.579	Lap hemicolectomy, Rt	Colon Cancer	Adenocarcinoma	9X6.5	pT3	3	2	0	pN2a	checked	checked				Colon, Rt hemicolectomy	Before	20180621-0001			Propofol					9	60.4	35.1			128013	153.8	72	30.44	2	74	2	1
5	cs	2018-06-27	1671142	71	f	2	3	d		0.453	0.628	0.521	Lobectomy of lung	Lung cancer	Adenocarcinoma	1.5X1.4	pT1a	1	0	0	N0	checked	checked				Lung, right upper lobe, lobectomy	Before	20180627-0001			Desflurane					4.5					1671142	150.8	65.95	29	2	71	2	3
6	gs	2018-07-05	1080657	60	m	1	1	t		0.442	0.607	0.497	Lap LAR	Rectal Cancer	Adenocarcinoma	3.5X2.3	pT3	3	0	0	pN0	checked	checked				Rectum, low anterior resection	Before	20180705-0004			Propofol					7.1	8.7	6.5			1080657	163.1	70.48	26.49	2	60	1	1
7	uro	2018-07-05	1681459	48	m	1	4	t		0.387	0.481	0.445	nephroureterectomy, Lt	Kidney cancer	Clear cell renal cell carcinoma	4.5X3.8X3.3	pT1b	1.5	0	0	N0						kidney, left, nephrectomy	Before	20180705-0001			Propofol					7.8					1681459	170.6	72.4	24.88	1	48	1	4
8	cs	2018-07-05	430087	74	m	1	3	t		0.41	0.398	0.453	Lt. lobectomy of lung	Lung cancer	Squamous cell carcinoma	2.8x2.5	pT1c	1.7	0	0	N0	checked	checked				Lung, left upper lobe, lobectomy	Before	20180705-0007			Propofol				0.3	6.1					430087	157	61.4	24.91	2	74	1	3
9	uro	2018-07-09	1673781	53	m	1	5	d		0.687	0.405	0.393	RRP	Prostate cancer	Adenocarcinoma		T1a	1	0	0	N0						Prostate, radical prostatectomy	Before	20180709-0001			Desflurane				0.3	9.3					1673781	171.6	69.05	23.45	2	53	1	5
10	gs	2018-07-12	317752	75	m	1	1	t		0.335	0.356	0.68	Lap AR	Colon Cancer	Adenocarcinoma	4.5X3	pT2	2	0	0	pN0	checked					Colon, Anterior resection	Before	20180712-0001			Propofol		1.1			6.5	6.9	3.8			317752	164.9	65.95	24.25	2	75	1	1
11	uro	2018-07-23	156024	64	m	1	5	t		0.342	0.358	0.25	RRP	Prostate cancer	Adenocarcinoma		pT3a	3	0	0	N0						Prostate, radical prostatectomy	Before	20180723-0001			Propofol				0.3	5.5					156024	155.8	52.96	21.82	2	64	1	5
13	uro	2018-07-31	406920	72	m	1	5	d		0.479	0.333	0.355	RRP	Prostate cancer	Adenocarcinoma		pT3a	3	0	0		checked	checked				Prostate, radical prostatectomy	Before	20180731-0001			Desflurane				0.3	11.9					406920	163.9	62.95	23.43	2	72	1	5
14	uro	2018-05-31	1669747	68	m	1	5	s		0.036	0.164	0	RRP	Prostate cancer	Adenocarcinoma	1.4x1.4	pT3a	3	0	0	N0		checked				Prostate, radical prostatectomy	Before	20180531-0007			Sevoflurane				0.3	5.5					1669747	163.5	74.8	27.98	2	68	1	5
15	gs	2018-06-01	1675509	62	f	2	2	s		0.077	2.586	0	Monosegmentectomy	Liver cancer	Hepatocellular carcinoma	1.2x1.1	pT1	1	0	0	pN0						Liver, monosegmentectomy	Before	20180601-0001			Sevoflurane					4.3	9.9	1.1			1675509	157.7	51.9	20.87	2	62	2	2
16	gs	2018-06-01	864561	72	m	1	1	s		0	0	0.324	Lap AR	Colon Cancer	Adenocarcinoma	6X4	pT4a	4	0	0	pN0	checked	checked				Colon, Anterior resection	Before	20180601-0004			Sevoflurane		0.6		0.5	5.8		3.2			864561	170	67.3	23.29	3	72	1	1
17	gs	2018-06-01	794815	70	f	2	1	s		0.035	0	0	Lap hemicolectmy, Rt	Colon Cancer	Adenocarcinoma	6.5X3.2	pT3a	3	0	0	pN0	checked	checked				Colon, Rt hemicolectomy	Before	20180601-0007			Sevoflurane			369		10	14.3	4.4			794815	151.3	55.5	24.24	2	70	2	1
18	uro	2018-06-05	275012	67	m	1	4	s		0.089	0.405	0.109	nephroureterectomy, Lt	Kidney cancer	Infiltrating urothelial carcinoma, Non-invasive papillary urothelial carcinoma	3x1.5,1.5x1.2	pT3	3	0	0	N0	checked					Kidney and Ureter, left, ureteronephrectomy	Before	20180605-0001			Sevoflurane		1.4		0.6	5.3					275012	160.6	63.9	24.77	2	67	1	4
19	gs	2018-06-07	1382636	69	f	2	1	d		0	0.038	0	Lap AR	Colon Cancer	Adenocarcinoma	2X1.8,2.5X2	pT2	2	0	0	pN0	checked					Colon, Anterior resection	Before	20180607-0001			Desflurane					6.4	4.8	2.2			1382636	157.1	47.7	19.34	2	69	2	1
20	uro	2018-06-07	1398288	59	m	1	5	t		0.043	0.186	0.118	RRP	Prostate cancer	Adenocarcinoma		pT3a	3	0	0	N0		checked				Prostate, radical prostatectomy	Before	20180607-0004			Propofol				0.3	6.5					1398288	161.7	74.5	28.49	2	59	1	5
21	gs	2018-06-08	1465175	73	m	1	1	t		0.001	0	0.034	Lap LAR	Rectal Cancer	Adenocarcinoma	6X5	pT3	3	0	0	pN0	checked	checked				Rectum, low anterior resection	Before	20180608-0001			Propofol					6.5	7.4	5.6			1465175	167.4	48.8	17.41	3	73	1	1
22	gs	2018-06-11	1673563	54	m	1	2	d		0.275	0.104	0	Rt. Lobectomy of liver	Liver cancer	Hepatocellular carcinoma	5.5X3.5	pT2	2	0	0	pN0	checked					Liver, right, lobectomy	Before	20180611-0001			Desflurane			377		10					1673563	155.9	51.6	21.23	2	54	1	2
23	gs	2018-06-11	252950	69	m	1	1	d		0.01	0.133	0.573	Lap AR	Colon Cancer	Adenocarcinoma	4.3x4	pT3	3	0	0	pN0	checked	checked				Colon, lower anterior resection	Before	20180611-0004			Desflurane			379	0.2	3.9	14.5	8			252950	165.4	57.2	20.91	2	69	1	1
24	gs	2018-06-11	1157137	69	m	1	2	d		0	0.043	0	Hepatectomy	Liver cancer	Hepatocellular carcinoma	3X2.5	pT2	2	0	0	pN0	checked					Liver, hepatectomy	Before	20180611-0007			Desflurane				0.3	5.4					1157137	162.3	70.3	26.69	2	69	1	2
25	gs	2018-06-19	1545504	73	f	2	1	s		0.211	0.652	0	Lap transverse colorectomy	Colon Cancer	Adenocarcinoma	3X2.5	pT3	3	0	0	pN0	checked	checked				Colon, left hemicolectomy	Before	20180619-0001			Sevoflurane					7.5	2.2	3.5			1545504	157.7	69.65	28.01	2	73	2	1
26	gs	2018-06-20	1675030	75	m	1	2	d		0	0.018	0.144	Hepatectomy	Liver cancer	Hepatocellular carcinoma	1.7X1.5X3	pTis	0.5	0	0	pN0						Liver, left, lobectomy	Before	20180620-0001			Desflurane				1.5	8.2					1675030	163.7	44.2	16.49	2	75	1	2
27	gs	2018-04-30	1663563	45	f	2	1	d		0.989	0.874	0.239	Lap hemicolectomy, Rt	Colon Cancer	Adenocarcinoma	3.5X3X0.4	pT1	1	1.5	0	pN1b						Colon, Rt hemicolectomy	Before	20180430-0001			Desflurane			343		17.9	14.3	5.5			1663563	158.2	67.4	26.93	2	45	2	1
28	uro	2018-05-03	1657211	64	m	1	5	t		0.368	0.428	0.827	RRP	Prostate cancer	Adenocarcinoma	1.5X1.3	pT2c	2.7	0	0	pN0						Prostate, radical prostatectomy	Before	20180503-0001			Propofol				0.3	4.6			6.98		1657211	164.6	58.6	21.63	2	64	1	5
29	gs	2018-05-08	834716	72	f	2	1	d		0.21	0.137	0.255	Lap hemicolectomy, Rt	Colon Cancer	Adenocarcinoma	8X6.7	pT3	3	1.5	0	pN1b	checked	checked				Colon, Rt hemicolectomy	Before	20180508-0001			Desflurane				0.2	5.62	13.37		5.55		834716	155	75.1	31.26	3	72	2	1
30	gs	2018-05-09	1668864	64	m	1	2	d		0.32	0.367	0.464	Lt. lobectomy of liver	Liver cancer	Hepatocellular carcinoma	5X4	pT1	1	0	0	pN0						Liver, left, lobectomy	Before	20180509-0001			Desflurane				0.2	5.54				3.1	1668864	164.6	61.3	22.63	2	64	1	2
31	gs	2018-05-10	987020	75	m	1	1	d		0.22	0.259	0.328	Lap AR	Colon Cancer	Adenocarcinoma	5.5X4	pT3	3	0	0	pN0	checked	checked				Colon, Anterior resection, "Rectum, anterior resection"	Before	20180510-0001			Desflurane					10.92	0.6	6.05			987020	161.1	50.08	19.3	2	75	1	1
32	gs	2018-05-10	1670560	71	m	1	1	d		0.239	0.121	0.147	AR	Colon Cancer	Adenocarcinoma	7X5	pT3	3	0	0	pN0	checked	checked				Colon, Anterior resection	Before	20180510-0004			Desflurane					10.63	363.5	178.5			1670560	170.8	61	20.91	2	71	1	1
33	gs	2018-05-14	1313594	58	m	1	2	d		0.162	0.216	0.363	Lt. lobectomy of liver	Liver cancer	Hepatocellular carcinoma	2.6X2.1X1.9	pT1	1	0	0	pN0						Liver, left, lobectomy	Before	20180514-0001			Desflurane					5.71					1313594	166.8	76.2	27.39	2	58	1	2
34	uro	2018-05-14	1203661	65	m	1	5	s		0.43	0.166	0.25	RRP	Prostate cancer	Adenocarcinoma		pT2c	2.7	0	0	N0	checked	checked				Prostate, radical prostatectomy	Before	20180514-0004			Sevoflurane				0.3	6.3			5.13		1203661	165.6	64.9	23.67	2	65	1	5
35	gs	2018-05-15	1265730	56	m	1	1	d		0.188	0.221	0.147	Lap LAR	Colon Cancer	Adenocarcinoma		cT3	3	1	0	N1				M0		Colon, Low anterior resection	Before	20180515-0001			Desflurane					3.13	18.92	3.09			1265730	165.8	57.3	20.84	2	56	1	1
36	gs	2018-05-17	1671242	62	f	2	1	d		0.08	0.131	0.105	Lap hemicolectomy, Lt	Colon Cancer	Adenocarcinoma	4.5X4.3	pT3	3	0	0	pN0	checked	checked				Colon, left hemicolectomy	Before	20180517-0001			Desflurane					6.95	0.67	2.81			1671242	153.8	55.36	23.4	2	62	2	1
37	uro	2018-05-28	1658906	68	m	1	5	d		0	0.113	0	RRP	Prostate cancer	Adenocarcinoma	2.5X1.5	pT3a	3	0	0	N0		checked				Prostate, radical prostatectomy	Before	20180528-0001			Desflurane				0.3	8.31			5.99		1658906	164.4	58.2	21.53	2	68	1	5
38	gs	2018-05-31	1671254	66	m	1	1	d		0.118	0.168	0.102	Lap LAR	Colon Cancer	Adenocarcinoma	9X6.5	pT4a	4	1.5	0	pN1a	checked	checked				Colon, Low anterior resection	Before	20180531-0001			Desflurane				2.4	10.9					1671254	171.3	57.2	19.49	2	66	1	1
39	gs	2018-05-31	485403	69	f	2	1	d		0.047	0.262	0.144	Lap LAR	Rectal Cancer	Adenocarcinoma	3.3X2.5	ypT2	2	0	0	ypN0						Rectum, low anterior resection	Before	20180531-0004			Desflurane					4.4		1.63			485403	154.1	56	23.58	2	69	2	1
41	gs	2018-04-16	945078	62	m	1	1	s		0.529	0.66	1.117	LAR	Colon Cancer	Adenocarcinoma	5X4	pT3	3	2.5	0	pN2b	checked	checked				Colon, Low anterior resection, "Rectum, low anterior resection"	Before	20180416-0001			Sevoflurane					6.42		2.74			945078	156.6	48.9	19.94	2	62	1	1
42	gs	2018-04-17	1532968	62	m	1	1	d		0.45	0.307	0.404	Lt. hemicolectomy	Colon Cancer	Adenocarcinoma	3X2.5	pT4a	4	1.7	0	pN1c	checked	checked				Colon, left hemicolectomy	Before	20180417-0001			Desflurane					5.11	1628.6	17.58			1532968	162.5	55.8	21.13	2	62	1	1
43	gs	2018-04-20	1663945	62	m	1	1	d		0.903	0.584	0.512	Lap LAR	Rectal Cancer	Adenocarcinoma	9X6	pT3	3	0	0	pN0	checked	checked				Rectum, low anterior resection	Before	20180420-0001			Desflurane					7.38	11.35	8.09			1663945	154	56.46	23.81	2	62	1	1
44	cs	2018-04-23	221725	70	m	1	3	d		0.404	0.621	0.468	Lobectomy of lung	Lung cancer	Large cell neuroendocrine carcinoma	3.2x2.5	pT2a	2	0	0	N0	checked	checked				Lung, right middle lobe, lobectomy	Before	20180423-0001			Desflurane				0.3	11.2					221725	154.6	57.8	24.18	3	70	1	3
45	gs	2018-04-24	710596	68	m	1	1	d		1.964	1.113	1.421	Lap AR	Colon Cancer	Adenocarcinoma	3.7X2.3	pT3	3	1.7	0	pN1b	checked	checked				Colon, Anterior resection, "Rectum, anterior resection"	Before	20180424-0001			Desflurane					5.52	7.67	2.6			710596	166.3	75.6	27.34	2	68	1	1
46	uro	2018-04-24	1666107	76	f	2	4	d		0.342	2.08	0.389	Lt. nephrectomy	Kidney cancer	Clear cell renal cell carcinoma	5X5	pT1b	1.5	0	0							kidney, left, nephrectomy	Before	20180424-0004			Desflurane				0.3	11.4					1666107	144.1	55.76	26.85	2	76	2	4
47	gs	2018-04-25	1318325	74	m	1	2	d		0.411	0.353	0.342	Hepatectomy	Liver cancer	Metastatic adenocarcinoma		pT3	3	0	1	N0				M1		Liver, wedge resection	Before	20180425-0001			Desflurane				0.5	4.87		31.84			1318325	163.1	64.1	24.1	2	74	1	2
48	gs	2018-04-26	1397922	77	m	1	1	d		0.396	0.365	0.34	Lap AR	Colon Cancer	Adenocarcinoma	4.2X2.8	pT2	2	1.7	0	pN1c	checked					Colon, Anterior resection, "Rectum, anterior resection"	Before	20180426-0001			Desflurane					4.07	10.79	12.38			1397922	158.3	63.2	25.22	3	77	1	1
49	cs	2018-04-26	1661646	65	m	1	3	s		0.344	0.273	1.412	Lobectmy of lung	Lung cancer	Squamous cell carcinoma	3X1.5	pT1b	1.5	0	0	N0	checked	checked				Lung, right lower lobe, lobectomy	Before	20180426-0004			Sevoflurane				0.1	5.99					1661646	180.8	67.5	20.65	2	65	1	3
50	gs	2018-04-26	1667958	71	m	1	1	d		0.485	0.469	0.357	Lap AR	Colon Cancer	Adenocarcinoma	3.6X2.7X1	pT2	2	0	0	pN0						Colon, Anterior resection	Before	20180426-0007			Desflurane					6.79	12.7	2.03			1667958	156	61.25	25.17	3	71	1	1
51	uro	2018-04-27	1069515	65	m	1	4	t		0.483	0.506	0.71	Rt. Nephrectomy	Kidney cancer	Clear cell renal cell carcinoma	5.5X5	pT1b	1.5	0	0	N0						Kidney, right, nephrectomy	Before	20180427-0004			Propofol		1		0.4	6.91					1069515	173.2	73.05	24.35	2	65	1	4
52	gs	2018-04-27	1576308	64	m	1	1	d		0.362	0.272	0.363	Lap AR	Colon Cancer	Adenocarcinoma	3.7X3.2X1	pT3	3	0	0	pN0	checked					Colon, Anterior resection	Before	20180427-0001			Desflurane			324		5.09					1576308	170	55.6	19.24	2	64	1	1
54	gs	2018-03-28	1323442	70	m	1	2	d		0.614	0.296	0.536	Hepatectomy	HCC	HCC	4.5X3.7X3	pT2	2	0	0	pN0	3	1	x			hepatectomy			2018-03-28		Desflurane				0.5						1323442	175	75	24.49	2	70	1	2
55	uro	2018-03-29	613259	66	m	1	5	t		0.04	0.567	0.691	RRP	Prostate cancer	Adenocarcinoma	3.0cm^3	pT2c	2.7	0	0	N0 M0	3	3	1			radical prostatectomy															613259	176.9	105	33.55	2	66	1	5
56	gs	2018-04-02	1361692	78	f	2	1	d		0.41	0	0.141	Lap Rt. hemicolectmy	Colon Cancer	Adenocarcinoma	5.3X4.0	pT3	3	0	0	pN0	3	3	x			hemicolectomy															1361692	148.3	55.5	25.24	2	78	2	1
57	uro	2018-04-02	1144078	39	m	1	4	t		0.377	0.194	0.044	Lt. nephrectomy	Kidney cancer	clear cell renal cell carcinoma	5X4.5X5	pT1b	1.5	0	0	N0 M0	1	1	1			radical nephrectomy															1144078	170.1	82.4	28.48	2	39	1	4
58	gs	2018-04-03	714623	51	m	1	1	d		0	0.229	0.232	Lap LAR	Rectal Cancer	Adenocarcinoma	2X1.8	pT3	3	2	0	pN2a	3	3	1			Rectum, low anterior resection															714623	166.2	70.95	25.69	2	51	1	1
59	uro	2018-04-03	627895	69	m	1	5	d		0.747	0.241	0.771	RRP	Prostate cancer	Adenocarcinoma	3.2cm^3	pT2C	2.7	0	0	N0 M0	2	1	1			radical prostatectomy															627895	164.7	51.48	18.98	2	69	1	5
60	gs	2018-04-05	877111	74	m	1	1	d		0.11	0.51	0.609	Lap LAR	Rectal Cancer	Adenocarcinoma	5X3	pT3	3	0	0	pN0	3	3	1			Rectum, low anterior resection															877111	165.1	83.9	30.78	3	74	1	1
61	uro	2018-04-05	220440	73	m	1	5	d		0.458	0.011	0.15	RRP	Prostate cancer	Adenocarcinoma	1.0cm^3	pT2c	2.7	0	0	N0	2	3	1			radical prostatectomy															220440	160.6	68.15	26.42	2	73	1	5
62	gs	2018-04-10	1664849	56	m	1	1	d		0.4	0.221	0.201	Lap LAR	Rectal Cancer	Adenocarcinoma	4.7X2.6	pT3	3	1.7	1	pN1c	3	3	2			Rectum, low anterior resection															1664849	173	75.05	25.08	2	56	1	1
63	gs	2018-04-10	1541322	77	m	1	1	d		0.016	0.033	0.252	Lap AR	Colon Cancer	Adenocarcinoma	1.5X0.7	pT1	1	0	0	N0	1	1	1			colon anterior resection															1541322	164.9	64.2	23.61	2	77	1	1
64	cs	2018-04-10	552779	72	f	2	3	d		0.418	0.268	0.072	Lobectomy of lung	Lung cancer	Adenocarcinoma	2.5X2.3	pT1b	1.5	0	0	N0	3	1	1			bilobectomy															552779	152.7	53	22.73	2	72	2	3
65	gs	2018-04-13	1574575	37	f	2	1	d		0.11	0.226	0.348	Lap LAR	Rectal Cancer	Adenocarcinoma	3.7X3.2	pT4a	4	1.5	0	pN1b	3	3	1			Rectum, low anterior resection															1574575	149.9	45.4	20.2	2	37	2	1
66	gs	2018-03-21	384325	73	m	1	1	t		0.146	0.0638	1.2289	Lap AR	Colon Cancer	Adenocarcinoma	5X4.4	pT3	3	0	0	pN0	3	3	1			colon anterior resection															384325	165.2	58.98	21.61	2	73	1	1
67	gs	2018-03-21	1664706	56	m	1	1	t		0.3532	1.9102	0.2403	Lt. hemicolectomy	Colon Cancer	Adenocarcinoma	5X3	pT3	3	1	0	pN1a	3	3	1			hartmann's operation															1664706	160.5	50.7	19.7	2	56	1	1
68	gs	2018-03-21	941024	76	m	1	1	d		0.1474	1.2771	0.3224	Hepatectomy	Liver cancer	Adenocarcinoma from colon	2.5X2X1.3	yPT3	3	1.5	1	ypN1b	2	3	3			partial hepatectomy															941024	152.5	59.84	25.73	2	76	1	1
69	gs	2018-03-22	897979	56	m	1	1	s		0.5968	0	0	Lap LAR	Rectal Cancer	adenocarcinoma	2X1.7	pT2	2	0	0	pN0	3	1	1			Rectum, low anterior resection															897979	176	78.9	25.47	2	56	1	1
70	gs	2018-03-22	894975	60	m	1	1	d		0.0633	0.1543	1.4541	Lap AR	Colon Cancer	Adenocarcinoma	4.2X4.2	pT3	3	0	0	pN0	3	3	1			colon, anterior resection															894975	180.7	90.1	27.59	2	60	1	1
71	cs	2018-03-22	1068087	77	m	1	3	t		0	0	0.8461	Rt. Lobectomy of lung	Lung cancer	Squamous cell carcinoma	4.5X2.7X2	pT2a	2	0	0	N0	3	3	1			right lower lobe, lobectomy															1068087	159.2	70	27.62	2	77	1	3
72	uro	2018-03-22	268954	66	m	1	5	t		0.1467	1.415	0.125	RRP	Lung cancer	adenocarcinoma, papillary predominant	2.5X2.3X1.3	pT1b	1.5	0	0	N0	3	3	1			left upper lobe, lobectomy															268954	155.1	58.8	24.44	2	66	1	5
73	uro	2018-03-23	509812	38	m	1	4	s		0	0.083	0.0067	nephrectomy, Lt	Kidney cancer	clear cell renal cell carcinoma	1.3X1.2X1.1	pT1a	1	0	0	N0 M0	1	1	1			left nephrectomy															509812	175.9	76.4	24.69	3	38	1	4
74	uro	2018-03-23	1213980	71	m	1	5	t		0.154	0	0	RRP	Prostate cancer	adenocarcinoma	1.2cm^3	pT2a	2	0	0	Nx Mx	2	3	1			radical prostatectomy															1213980	164.8	66.3	24.41	2	71	1	5
75	cs	2018-03-26	419721	72	m	1	3	s		0.071	0	0.1699	LLL lobectomy	Lung cancer	adenosquamous carcinoma	5X1.5	pT2b	2.5	0	0	N0	3	1	1			Lung left lobectomy															419721	173.1	68.7	22.93	2	72	1	3
76	gs	2018-03-27	1663665	76	m	1	1	d		0.0075	0.0758	0.9591	Lap AR	sigmoid colon ca	adenocarcinoma	6.3X4.5	pT3	3	0	0	pN0	3	3	1			colon, anterior resection															1663665	169.5	63.9	22.24	3	76	1	1
77	gs	2018-03-27	1155569	56	m	1	1	d		0	0.1841	0	Lap AR	sigmoid colon ca	adenocarcinoma	0.6X0.6	pT1	1	0	0	pN0	x	1	1			colon, anterior resection															1155569	172.5	84.4	28.36	3	56	1	1
78	uro	2018-03-27	1156350	59	m	1	5	d		0	0.0042	0	RRP	Prostate cancer	a	2.6cm^3	pT2c	2.7	0	0	Nx Mx	2	3	1			radical prostatectomy															1156350	164.9	62.5	22.98	2	59	1	5
79	gs	2018-02-27	1177870	48	m	1	1	d		0	0	0	Lap hemicolectomy, Rt	ascending colon ca	a	6.5X4	pT3	3	0	0	pN0	3	3	1			Lap hemicolectomy, Rt															1177870	170.6	69.1	23.74	1	48	1	1
80	gs	2018-03-06	381262	59	m	1	1	t		0	0.096	0	Lap hemicolectomy, Rt	ascending colon ca	a	2.5X2.5	pT3	3	1.7	0	pN1c	3	3	1			Lap hemicolectomy, Rt															381262	161.6	69	26.42	2	59	1	1
81	cs	2018-03-06	1240481	70	f	2	3	d		0	0.025	0.014	Lobectomy of lung	Lung cancer	malignant solitary fibrous tumor	16X10X9	pT3	3	0	1	N0	3	3	3			Left lower lobe,															1240481	152.3	53.7	23.15	2	70	2	3
82	gs	2018-03-07	1660327	75	m	1	1	t		0.03	0	0	Lap total proctocolectomy	sigmoid colon ca	a	4X3.8	pT3	3	0	0	pN0	3	3	1			total proctocolectomy															1660327	163.5	48.21	18.03	2	75	1	1
83	gs	2018-03-13	1653236	55	m	1	1	d		0	0	0.033	Lap AR	sigmoid colon ca	a	3.3X1.8	pT4a	4	0	0	pN0	3	3	1			AR															1653236	172.4	83.3	28.03	2	55	1	1
84	uro	2018-03-13	931449	73	m	1	5	d		0	0	0	RRP	peripheral prostate	a	1.0cm^3	pT2c	2.7	0	0	Nx Mx	1	1	1																		931449	162	66.55	25.36	2	73	1	5
85	gs	2018-03-14	527091	76	m	1	1	d		0	0.055	0	Ultralow anterior resection	rectum	a	4.5X4	pT2	2	0	0	pN0	3	3	1			AR															527091	165.4	55.2	20.18	2	76	1	1
86	gs	2018-03-14	1661026	51	m	1	1	d		0	0	0	Lap hemicolectomy, Lt	descending colon	a	6X4.5	pT3	3	0	0	pN0	3	3	1			left hemicolectomy															1661026	166.4	67.75	24.47	1	51	1	1
87	gs	2018-03-15	1652085	51	m	1	1	d		0	0	1.169	Transanal resection of rectal tumor	rectum	a(polypectomy상)	?	?	0.5	0	0	0	1	1	1			transanal resection-negative															1652085	167.1	73.9	26.47	1	51	1	1
88	gs	2018-03-19	922931	57	m	1	1	d		0	0	0	Lap AR	sigmoid colon	a	3.2X2.8	pT3	3	0	0	pN0	3	3	1			AR															922931	161.9	57	21.75	2	57	1	1
89	gs	2018-03-19	1137249	55	m	1	2	d		0	0.047	0.101	Hepatectomy	hcc	HCC	10.5X7.5X4.7		3	0	0	pN0	3	1	1			8년전 Rfablasion 후 재발															1137249	165	65.6	24.1	2	55	1	2
90	gs	2018-03-20	878840	66	m	1	1	d		0	0	0	Lap AR	sigmoid colon	a	3X2	pT2	2	0	0	pN0	1	1	1			AR															878840	164	84.6	31.45	3	66	1	1
91	gs	2018-03-20	1649051	51	m	1	1	d		0	0	0	Lap LAR	rectum	a	3.7X2.5	pT3	3	0	0	ypN0	1	3	1																		1649051	163.4	70.45	26.39	2	51	1	1
92	gs	2018-01-18	1318807	66	m	1	1	d		0.096	0.088	0.074	Lap AR	sigmoid colon	a	6X3.5	pT4a	4	1.5	1	pN1b	3	3	2			AR															1318807	158.5	48	19.11	2	66	1	1
93	gs	2018-01-19	1654468	51	m	1	1	d		0	0.312	0.017	Lap LAR	rectum	a	6.5X6.5	pT3	3	0	0	pN0	3	3	1			Rectum, low anterior resection															1654468	161.9	57.88	22.08	2	51	1	1
94	gs	2018-01-22	639376	62	f	2	3	d		0.169	0.085	0.331	lobectomy, Rt	RLL	a	1.2X0.7X0.4	pT1a	1	0	0	N0	1	1	1			lobectomy															639376	147.5	62.5	28.73	2	62	2	3
95	gs	2018-01-23	480490	75	m	1	1	d		0.056	0	0	Lap LAR	rectosigmoid	a	3.2X3	pT3	3	0	0	pN0	3	3	1																		480490	168.3	58.7	20.72	2	75	1	1
96	gs	2018-01-23	193431	62	m	1	1	d		0	0.066	0.381	Lap hemicolectomy, Rt	ascending colon ca	a	6X2.9	pT3	3	0	0	pN0	3	3	1																		193431	178.3	66	20.76	2	62	1	1
97	uro	2018-01-23	713766	68	m	1	5	d		0	0.267	0.232	RRP	transitional and peripheral zone	a	13.26 cm^3	pT3a	3	0	0	Nx Mx	2	1	x																		713766	163.2	77.8	29.21	2	68	1	5
98	gs	2018-01-25	1115764	58	m	1	1	d		0	0.108	0.022	Lap hemicolectomy, Rt	ascending colon ca	a	3X2.5	pT3	3	0	0	pN0	3	3	1																		1115764	167.6	61.7	21.97	1	58	1	1
99	uro	2018-01-26	1648913	58	f	2	4	d		0	0.546	0.209	Lt. nephrectomy	upper to lower	chromophobe RCC	20X14X11	pT2b	2.5	0	0	N0	1	1	x			ovary teratoma op combine															1648913	149.9	50.5	22.47	4	58	2	4
100	gs	2018-01-30	1070765	77	m	1	1	d		0.414	0.365	0.188	Lap LAR	rectum	a	2.1X1.8	yPT3	3	1.5	0	ypN1b	2	3	1																		1070765	164.3	55	20.37	3	77	1	1
101	gs	2018-02-01	1419947	78	m	1	1	d		0.326	0.194	0.018	Lap LAR	rectum	a	5X4.5	pT3	3	1	0	pN1a	3	3	1																		1419947	164.8	77.55	28.55	2	78	1	1
102	uro	2018-02-05	1128203	64	m	1	5	d		0.211	0.152	0.361	RRP	peripheral boh lobe	a	3.3cm^3	pT2c	2.7	0	0	x	2	3	x																		1128203	170.1	82.6	28.55	2	64	1	5
103	gs	2018-02-08	1054572	54	m	1	1	d		0.391	0.327	0.437	Lap LAR	sigmoid colon	a	7X4.2X1.0	pT3	3	0	0	pN0	1	1	1																		1054572	167.2	71.3	25.5	2	54	1	1
104	gs	2018-02-08	1369200	47	m	1	1	d		0.283	0.297	0.294	Lap hemicolectomy, Rt	대장 전체	B-cell lymphoma	5.5X4.2X3.1	굳이 하자면	2	4	4		3	3			II	더 작은 mass 여러 개 존재	MALT														1369200	170.9	77.6	26.57	1	47	1	1
105	cs	2018-12-26	1094659	74	f	2	3	d		0	0.0671	0.0044	lobectomy of lung, LUL	LUL	a (acinar)	1.2X1	pT1a	1	0	0	N0	1	1	1																		1094659	151.3	54	23.59	2	74	2	3
106	cs	2018-12-26	1647773	63	f	2	3	s		0	0.0948	0	Lobectomy of lung, RUL	rul	a (acinar80, papillary20)	2.3X2.1X1.5	pT1b	1.5	2	0	N2	3	3	1																		1647773	159	54	21.36	2	63	2	3
107	gs	2018-12-27	1040771	78	f	2	1	d		0	0.0473	0	Lap LAR	rectosigmoid	a	5.2X4.5	pT3	3	0	0	pN0	3	3	1																		1040771	145.8	65.6	30.86	4	78	2	1
108	gs	2018-01-02	1649595	77	f	2	1	d		0	0	0	Lap AR	rectum	a (mucinous)	7X5	pT3	3	1.5	0	pN1b	3	3	1																		1649595	145	60	28.54	2	77	2	1
109	gs	2018-01-05	1652348	74	f	2	1	d		0	0	0	Lap LAR	rectum	a	3.2X3,2	pT3	3	2	0	pN2a	3	3	1																		1652348	165	89	32.69	3	74	2	1
110	uro	2018-01-08	316972	71	m	1	5	d		0	0.0446	0	RRP	peripheral	a	8.4cm^3	pT2c	2.7	0	0	x	2		x																		316972	162.5	59.92	22.69	2	71	1	5
111	gs	2018-01-10	814134	75	m	1	2	t		0.0188	0.0242	0	Hepatectomy	right	hepatocellular adenoma	2.3X2		2	0	0		1	1	1																		814134	167.8	68	24.15	2	75	1	2
112	gs	2018-01-15	246602	69	m	1	2	d		0	0.1448	0.0798	sectionectomy of liver	hepatectomy	Hepatocellular carcinoma	2.7X2.5	pT1	1	0	0	x	1	1	x																		246602	170.4	72.05	24.81	2	69	1	2
113	gs	2018-01-16	1651532	78	m	1	1	d		0	0	0	Lap LAR	rectum	a	4.5X3.8	pT3	3	0	0	pN0	3	3	1																		1651532	170.9	60.7	20.78	2	78	1	1
114	gs	2018-01-16	1651665	70	m	1	1	d		0	0	0	Lap AR	sigmoid colon	a	1.7X1.5	pT2	2	0	0	pN0	2	1	1																		1651665	153.7	55.52	23.5	1	70	1	1
115	gs	2018-01-17	1655221	68	m	1	2	d		0	0	0	Rt Lobectomy of liver		cholangiocarcinoma	6X5.5X3.1	pT1b	1.5	0	0	x	1	1	1																		1655221	167	56.2	20.15	3	68	1	2
116	gs	2018-01-18	1144869	54	m	1	1	s		0	0.051	0	Lap LAR	rectum	a	6X4.6	pT2	2	0	0	pN0	3	1	1																		1144869	170	66.2	22.85	2	54	1	1
117	gs	2018-01-18	1651296	76	f	2	1	d		0	0.028	0	Lap LAR	sigmoid colon	a	2.9X2.5	pT3	3	1.7	0	pN1c	3	3	1																		1651296	158.1	73.8	29.53	2	76	2	1
118	gs	20170822	115847	70	m	1	1	d		0	0.6	0.6	LAR	rectosigmoid	a	6.5X6	pT3	3	0	0	pN0	3	3	1																		115847	160.3	64	24.91	2	70	1	1
119	gs	20170712-0007	195857	72	m	1	1	d		7.6	15.2	6.3	AR	sigmoid	a	9X7	pT4a	4	2.5	1	pN2b	2	3	1	3																	195857	156.3	52.14	21.3	3	72	1	1
120	gs	20171013-0001	418621	66	m	1	1	d		0.95	0	0	Rt. Hemicoloctomy	hepatic flexure	a	4.5X3	pT4a	4	0	0	pN0	3	3	1																		418621	162.6	67.4	25.49	2	66	1	1
121	gs	20170926-0007	441959	78	f	2	1	t		0	0	0	Rt. Hemicoloctomy		tubular adenoma with high grade dysplasia			0	0	0							carcinoma in situ of colon															441959	150.3	66.4	29.39	3	78	2	1
122	gs	20170810-0003	683332	77	f	2	1	d		0.37	0.857	2.144	Lap LAR	rectum	a	3.2X3	pT3	3	0	0	pN0	3	3	1																		683332	153	60.2	25.72	2	77	2	1
123	gs	20170817-0008	724706	73	m	1	1	d		0.4	6.8	4.1	Lap LAR	sigmoid colon	a	2.5X2.5	pT4a	4	1.5	1	pN1b	3	3	1	pM1a																	724706	164	51.9	19.3	3	73	1	1
124	gs	20170706-0005	848878	71	m	1	1	d		0.2	0	0	Rt. Hemicoloctomy	multiple	tubulovillous adenoma with high grade dysplasia	3X2,2		0	0	0							carcinoma in sity of colon															848878	168	47.5	16.83	2	71	1	1
125	gs	20171212-0009	928847	69	f	2	1	t		1.356	0	2.088	Lap AR	sigmoid colon	a	4.2X3.5	pT3	3	0	0	pN0	x	3	1	M0																	928847	152.4	49.1	21.14	2	69	2	1
126	gs	20180327-0011	975739	73	m	1	1	d		0	0.261	2.555	Lap AR	sigmoid colon	a	1.5X1.2	pT1	1	0	0	pN0	x	1	1			stomach cancer op hx															975739	176	68.1	21.98	2	73	1	1
127	gs	20180308-0001	1171176	72	m	1	1	d		0	2.634	0	Lap LAR	rectum	a	X	ypT1	1	1.5	0	ypN1b	1	1	1	0																	1171176	173.1	63	21.03	2	72	1	1
128	gs	20171213-0001	1182439	64	f	2	1	d		0	0	0	Lap AR	sigmoid	a	3.8X2.1	pT3	3	0	0	pN0	x	3	1	M0																	1182439	153.2	57.48	24.49	2	64	2	1
129	gs	20171122-0004	1263399	63	f	2	1	t		0	0	0	Lap AR	sigmoid	a	2.2X2.1	pT3	3	0	0	pN0	x	3	1	M0																	1263399	145.1	44	20.9	2	63	2	1
130	gs	20180208-0004	1367045	66	m	1	1	d		0	0	0.841	Lap LAR	rectosigmoid	a	2.5X1.8X0.5	pT2	2	0	0	pN0	1	1	1																		1367045	169.7	54.2	18.82	2	66	1	1
131	gs	20180116-0007	1435854	69	m	1	1	d		4.25	0	0	Lap AR	sigmoid	a	6.6X3.3	pT3	3	1	0	pN1a	3	3	1	m0																	1435854	165.1	77	28.25	2	69	1	1
132	gs	20171121-0001	1467755	74	f	2	1	t		0	0	2.257	Lap AR	sigmoid	a	2.1X1.6	pT1	1	0	0	pN0	x	1	1																		1467755	152.4	57	24.54	2	74	2	1
133	gs	20171221-0003	1593276	65	f	2	1	d		0.494	1.219	0	Lap AR	sigmoid	a	1.2X0.8	pT2	2	0	0	pN0	1	1	1	M0																	1593276	144.2	59.16	28.45	2	65	2	1
134	gs	20170823-0001	1625254	72	f	2	1	d		2.151	1.979	5.203	Lap AR	sigmoid	a	7.5X6	pT4a	4	1.5	0	pN1b	3	3	1	M0																	1625254	153.8	59.2	25.03	2	72	2	1
135	gs	20170830-0003	1628608	70	f	2	1	d		0.36	4.26	0	Rt. Hemicoloctomy	transverse colon	a	9X5.8	pT4a	4	2.5	1	pN2b	3	3	1	M1		liver resection															1628608	149.7	46.7	20.84	2	70	2	1
136	gs	20170913-0001	1632713	78	f	2	1	d		1.831	0	0	Lap LAR	rectum	a	4X3.8	pT4a	4	2.5	0	pN2b	3	3	1	M0	IIIb	12년전 폐암수술 국립암센터															1632713	157	49.76	20.19	2	78	2	1
137	gs	20171019-0004	1638035	75	m	1	1	d		0.07	13.47	3.02	Rt. Hemicoloctomy	cecum	B-cell lymphoma	8.5X7	하자면	3	4	4		3	3	3		III	수술 2달 후 사망															1638035	165.9	43	15.62	2	75	1	1
138	gs	20171124-0001	1644974	70	f	2	1	d		0	7.781	3.022	Rt. Hemicoloctomy	ascending colon ca	a	2X2	pT3	3	2	0	pN2a	3	3	1	M0																	1644974	150.5	58.5	25.83	2	70	2	1
139	gs	20171130-0003	1647751	71	f	2	1	t		0	3.499	0	Lap AR	sigmoid	a	4.8X4.5	pT3	3	2	0	pN2a	3	3	1	M0																	1647751	154.1	56.98	23.99	2	71	2	1
140	gs	20171207-0001	1648013	74	f	2	1	t		0	0	0	Lap AR	rectosigmoid	a	7X5.4	pT3	3	0	0	pN0	3	3	1	M0																	1648013	160.6	70.95	27.51	2	74	2	1
141	gs	20180125-0003	1656855	68	m	1	1	d		0.1	0	3.481	Lap AR	ascending colon ca	a	2.2X2	pT2	2	0	0	pN0	3	1	1																		1656855	179.5	67.95	21.09	3	68	1	1
143	cs	2017-07-10	1143127	64	M	1	3	S		0.0652661	0.0744982	0.10576	Rt. LLL	RLL	a	2.8X2.1	pT1b	1.5	0	0	N0	1	1	1	M0	IA2																1143127	160	67.9	26.52	3	64	1	3
144	cs	2017-07-11	357133	75	M	1	3	D		0.0252521	0	0.0313884	rt. Llsegmentectomy	rll	Squamous cell carcinoma	1.5X1	pT1a	1	0	0	N0	1	1	1			수술 1년 후 사망															357133	155.1	61.05	25.38	3	75	1	3
145	cs	2017-07-12	1335878	62	M	1	3	D		0	0.0278384	0	Rt. Upper and middle lobectomy	bilobectomy	a	4X4	pT2a	2	0	0	N0	1	1	1																		1335878	159.6	60.6	23.79	1	62	1	3
146	cs	2017-07-13	279778	77	F	2	3	T		0	0	0	rlll	rlll	a	1X1	pT1a	1	0	0	N0	1	1	1																		279778	150.1	51	22.64	2	77	2	3
147	cs	2017-07-14	1615070	74	M	1	3	D		1.52846	0	0	rull	rull	Squamous cell carcinoma	1.9X1.2	pT1a	1	0	0	N0	1	1	1																		1615070	168.9	73.7	25.83	2	74	1	3
148	cs	2017-07-19	705612	65	F	2	3	D		0	0	0	RLLL	RLLL	a	3.6X2.8	pT2	2	2	0	N2	3	1	1																		705612	161.6	55.48	21.24	2	65	2	3
150	cs	2017-07-27	1022365	65	M	1	3	T		0	0	0	RULL	RULL	Squamous cell carcinoma	2X1.7	pT1b	1.5	0	0	N0	3	1	1																		1022365	154.7	62.4	26.28	3	65	1	3
151	cs	2017-08-02	1129612	67	F	2	3	D		0	0	0	RMLL	RML	a	4.2X2.3	pT2a	2	0	0	N0	1	1	1																		1129612	158	54	21.63	2	67	2	3
154	cs	2017-08-07	164663	70	M	1	3	S		0.0001	0.169885	0	RULwedge resection	RUL	a	1.3X0.9	pT1	1	0	0	N0	1	1	1	M0		2008년 전립선암 수술															164663	169	49	17.16	2	70	1	3
155	cs	2017-08-09	1433453	70	M	1	3	D		0.289339	0.0505102	0.187978	RLLL	RLL	a	1.8X14.3	pT1a	1	0	0	N0	1	1	1			1년후 basal cell carcinoma 피부과 수술															1433453	170.4	70.4	24.25	2	70	1	3
156	cs	2017-08-18	1615212	60	F	2	3	D		0.410201	0.745292	0.150895	RULwedge resection	RUL	a	2.5X2	pT1b	1.5	0	0	N0	1	1	1	M0																	1615212	153.4	51.9	22.06	2	60	2	3
157	cs	2017-08-31	1628837	61	M	1	3	T		0.0192098	0.297242	0.244388	RLLL	RLL	Squamous cell carcinoma	4.5X4.3	pT2a	2	0	0	N0	1	1	1	M0																	1628837	165.3	65.2	23.86	3	61	1	3
158	cs	2017-08-31	1632497	52	M	1	3	T		0.574054	0.157554	0.0801714	RLLL	RLL	a	2x1.5x1.4	pT1b	1.5	0	0	N0	3	3	1	M0	1A																1632497	157.3	50	20.21	2	52	1	3
159	cs	2017-09-07	892576	59	M	1	3	T		0.23239	0.369087	0.57541	RLLwedge resection	RLL	a(metastatic)	1.7x1.6 다수		4	0	1					1		1년 전 대장암 수술															892576	166.1	69	25.01	3	59	1	3
160	cs	2017-09-27	1482346	63	M	1	3	D		0.0908487	0.0657752	0.231665	LULL	LUL	Squamous cell carcinoma	0.8x0.6	pT1a	1	0	0	N0	1	1	1	M0	1A																1482346	159.9	66	25.81	2	63	1	3
161	cs	2017-09-28	1469961	60	M	1	3	T		0.241228	0.293929	0.070655	RLLL	RLL	a	1.8x1.8	pT1a	1	0	0	N0	1	1	1	M0	1A																1469961	175.3	82	26.68	2	60	1	3
162	cs	2017-10-10	639376	62	F	2	3	D		0.127776	0.133318	0.09397	RLLL	RLL	a	1.2X0.7X0.4	pT1a	1	0	0	N0	1	1	1	M0	1A																639376	147.5	62.5	28.73	2	62	2	3
163	cs	2017-10-12	1638306	72	M	1	3	T		0.605864	0.12996	0.0723049	LULL	LUL	a	1.8x1	pT2	2	0	0	N0	1	3	1	M0	1B																1638306	162.3	72	27.33	2	72	1	3
165	cs	2017-10-19	314954	59	M	1	3	T		0.233889	0.0934772	0.133837	LULL	LUL	a	1.3x1	pT1a	1	0	0	N0	1	1	1	M0																	314954	165.2	61	22.35	2	59	1	3
166	cs	2017-11-21	1636968	53	M	1	3	D		0.11905	0.562908	0.410462	RLLL	RLL	a	2.5x2.4	pT3	3	0	0	N0	3	3	1	M0	IIB																1636968	175	85	27.76	3	53	1	3
167	cs	2017-12-14	511228	77	M	1	3	T		0.167019	0.418267	0.319377	LULL	LUL	a	1.9x1.6	pT1a	1	0	0	N0	1	1	1	M0	1A																511228	153	59	25.2	2	77	1	3
168	cs	2018-09-03	1687033	61	F	2	3	S		0	0	0.0550616	RLLL	RLL	a	1.3x0.7	pT1b	1.5	0	0	N0	3	3	1		1A2																1687033	160.8	80	30.94	2	61	2	3
169	cs	2018-09-04	1687061	68	M	1	3	d		0	0	0	RLLL RMLL	bilobectomy	Squamous cell carcinoma	1.6x1.6	pT1b	1.5	0	0	N0	3	3	1	M0																	1687061	161	70	27.01	2	68	1	3
170	cs	2018-09-05	1687466	78	F	2	3	d		0	0	0	rLLL	RLL	Squamous cell carcinoma	6.7x6.5x4.2	T3	3	0	0	n0	3	3	1	m0																	1687466	151.3	65	28.39	2	78	2	3
171	cs	2018-09-06	1062614	56	M	1	3	s		0	0	0.119387	RULL	RLL	a+large cell neuroendocrine	5.5x4.5	pT3	3	0	0	n0				m0	IIB																1062614	163.6	56.52	21.12	2	56	1	3
172	cs	2018-09-19	1679547	65	M	1	3	d		0.0308111	0	0	RLLL	RLL	small cell carcinoma	6.5x2.9	pT3	3	0	0	N0	3	1	1	m0																	1679547	169.4	74.4	25.93	2	65	1	3
173	cs	2018-10-02	759619	72	F	2	3	d		0.127174	0	0	RULL	RUL	a	2.5x1.7	pT1c	1.7	0	0	N0	3	3	1	m0	IAc																759619	150.2	61.45	27.24	2	72	2	3
174	cs	2018-10-02	1692331	71	M	1	3	d		0.133509	0	0	LULL	LUL	a	2.5x2.1x1.6	pT1c	1.7	0	0	n0	1	3	1	m0																	1692331	157.5	65	26.2	2	71	1	3
[truncated: 11 more columns]

## Sheet: 변수명
	진료과	part
	수술일	date
	등록번호	patient_number
	이름	name
	나이	age
	성별	gender
	진단명	diagnosis
	수술명	op
	마취제	anestheticsv(d/s/t)
	마취후 수술시작 전	var_1
	mass떼고 난 직후	var_2
	수술종료 전	var_3
	colon ca.	1
	liver	2
	lung	3
	RCC	4
	prostate	5
	639376 김영자	겹침
	홍봉자 수술 두번
