# Supplementary material for: Changes in the Plasma Apurinic/Apyrimidinic Endonuclease 1/Redox Factor-1(APE1/Ref-1) Level during Cancer Surgery: An Observational Study
Source: Medicina (Kaunas). 2021 Nov 21;57(11):1280. doi: 10.3390/medicina57111280 (PMC8623191; doi:10.3390/medicina57111280)
Supplement: Supplementary file 1 [file medicina-57-01280-s001.zip › supplementary files/afterpropensity.xlsx]

## Sheet: Sheet1
patient_number	ht	wt	bmi	ASA	age	sex	diagnosis	anesthetic	T	N	M	preop	postresec	postop
1676538	168.1	68.25	24.15	2	68	1	1	2	8	1	1	0.828	0.88	0.6
1390281	156.3	54.1	22.15	2	70	2	1	2	8	2	1	0.64	0.519	0.673
128013	153.8	72	30.44	2	74	2	1	2	8	5	1	0.736	0.564	0.579
1671142	150.8	65.95	29	2	71	2	3	1	2	1	1	0.453	0.628	0.521
1080657	163.1	70.48	26.49	2	60	1	1	2	8	1	1	0.442	0.607	0.497
1681459	170.6	72.4	24.88	1	48	1	4	2	3	1	1	0.387	0.481	0.445
430087	157	61.4	24.91	2	74	1	3	2	4	1	1	0.41	0.398	0.453
317752	164.9	65.95	24.25	2	75	1	1	2	5	1	1	0.335	0.356	0.68
156024	155.8	52.96	21.82	2	64	1	5	2	8	1	1	0.342	0.358	0.25
275012	160.6	63.9	24.77	2	67	1	4	1	8	1	1	0.089	0.405	0.109
1382636	157.1	47.7	19.34	2	69	2	1	1	5	1	1	0	0.038	0
1398288	161.7	74.5	28.49	2	59	1	5	2	8	1	1	0.043	0.186	0.118
1465175	167.4	48.8	17.41	3	73	1	1	2	8	1	1	0.001	0	0.034
1157137	162.3	70.3	26.69	2	69	1	2	1	5	1	1	0	0.043	0
1657211	164.6	58.6	21.63	2	64	1	5	2	7	1	1	0.368	0.428	0.827
834716	155	75.1	31.26	3	72	2	1	1	8	3	1	0.21	0.137	0.255
1668864	164.6	61.3	22.63	2	64	1	2	1	2	1	1	0.32	0.367	0.464
1203661	165.6	64.9	23.67	2	65	1	5	1	7	1	1	0.43	0.166	0.25
221725	154.6	57.8	24.18	3	70	1	3	1	5	1	1	0.404	0.621	0.468
1666107	144.1	55.76	26.85	2	76	2	4	1	3	1	1	0.342	2.08	0.389
1397922	158.3	63.2	25.22	3	77	1	1	1	5	4	1	0.396	0.365	0.34
1667958	156	61.25	25.17	3	71	1	1	1	5	1	1	0.485	0.469	0.357
1069515	173.2	73.05	24.35	2	65	1	4	2	3	1	1	0.483	0.506	0.71
1576308	170	55.6	19.24	2	64	1	1	1	8	1	1	0.362	0.272	0.363
1323442	175	75	24.49	2	70	1	2	1	5	1	1	0.614	0.296	0.536
613259	176.9	105	33.55	2	66	1	5	2	7	1	1	0.04	0.567	0.691
1144078	170.1	82.4	28.48	2	39	1	4	2	3	1	1	0.377	0.194	0.044
877111	165.1	83.9	30.78	3	74	1	1	1	8	1	1	0.11	0.51	0.609
220440	160.6	68.15	26.42	2	73	1	5	1	7	1	1	0.458	0.011	0.15
384325	165.2	58.98	21.61	2	73	1	1	2	8	1	1	0.146	0.0638	1.2289
1664706	160.5	50.7	19.7	2	56	1	1	2	8	2	1	0.3532	1.9102	0.2403
894975	180.7	90.1	27.59	2	60	1	1	1	8	1	1	0.0633	0.1543	1.4541
1068087	159.2	70	27.62	2	77	1	3	2	5	1	1	0	0	0.8461
268954	155.1	58.8	24.44	2	66	1	5	2	3	1	1	0.1467	1.415	0.125
1213980	164.8	66.3	24.41	2	71	1	5	2	5	1	1	0.154	0	0
1663665	169.5	63.9	22.24	3	76	1	1	1	8	1	1	0.0075	0.0758	0.9591
381262	161.6	69	26.42	2	59	1	1	2	8	4	1	0	0.096	0
1660327	163.5	48.21	18.03	2	75	1	1	2	8	1	1	0.03	0	0
931449	162	66.55	25.36	2	73	1	5	1	7	1	1	0	0	0
922931	161.9	57	21.75	2	57	1	1	1	8	1	1	0	0	0
878840	164	84.6	31.45	3	66	1	1	1	5	1	1	0	0	0
713766	163.2	77.8	29.21	2	68	1	5	1	8	1	1	0	0.267	0.232
1128203	170.1	82.6	28.55	2	64	1	5	1	7	1	1	0.211	0.152	0.361
1054572	167.2	71.3	25.5	2	54	1	1	1	8	1	1	0.391	0.327	0.437
1094659	151.3	54	23.59	2	74	2	3	1	2	1	1	0	0.0671	0.0044
1652348	165	89	32.69	3	74	2	1	1	8	5	1	0	0	0
316972	162.5	59.92	22.69	2	71	1	5	1	7	1	1	0	0.0446	0
814134	167.8	68	24.15	2	75	1	2	2	5	1	1	0.0188	0.0242	0
1651665	153.7	55.52	23.5	1	70	1	1	1	5	1	1	0	0	0
1655221	167	56.2	20.15	3	68	1	2	1	3	1	1	0	0	0
115847	160.3	64	24.91	2	70	1	1	1	8	1	1	0	0.6	0.6
418621	162.6	67.4	25.49	2	66	1	1	1	9	1	1	0.95	0	0
441959	150.3	66.4	29.39	3	78	2	1	2	1	1	1	0	0	0
928847	152.4	49.1	21.14	2	69	2	1	2	8	1	1	1.356	0	2.088
1182439	153.2	57.48	24.49	2	64	2	1	1	8	1	1	0	0	0
1263399	145.1	44	20.9	2	63	2	1	2	8	1	1	0	0	0
1467755	152.4	57	24.54	2	74	2	1	2	2	1	1	0	0	2.257
1593276	144.2	59.16	28.45	2	65	2	1	1	5	1	1	0.494	1.219	0
1628608	149.7	46.7	20.84	2	70	2	1	1	9	6	4	0.36	4.26	0
1647751	154.1	56.98	23.99	2	71	2	1	2	8	5	1	0	3.499	0
1648013	160.6	70.95	27.51	2	74	2	1	2	8	1	1	0	0	0
1143127	160	67.9	26.52	3	64	1	3	1	3	1	1	0.0652661	0.0744982	0.10576
357133	155.1	61.05	25.38	3	75	1	3	1	2	1	1	0.0252521	0	0.0313884
279778	150.1	51	22.64	2	77	2	3	2	2	1	1	0	0	0
1022365	154.7	62.4	26.28	3	65	1	3	2	3	1	1	0	0	0
1615212	153.4	51.9	22.06	2	60	2	3	1	3	1	1	0.410201	0.745292	0.150895
1628837	165.3	65.2	23.86	3	61	1	3	2	5	1	1	0.0192098	0.297242	0.244388
1632497	157.3	50	20.21	2	52	1	3	2	3	1	1	0.574054	0.157554	0.0801714
892576	166.1	69	25.01	3	59	1	3	2	9	1	4	0.23239	0.369087	0.57541
1469961	175.3	82	26.68	2	60	1	3	2	2	1	1	0.241228	0.293929	0.070655
1638306	162.3	72	27.33	2	72	1	3	2	5	1	1	0.605864	0.12996	0.0723049
314954	165.2	61	22.35	2	59	1	3	2	2	1	1	0.233889	0.0934772	0.133837
511228	153	59	25.2	2	77	1	3	2	2	1	1	0.167019	0.418267	0.319377
759619	150.2	61.45	27.24	2	72	2	3	1	4	1	1	0.127174	0	0
