# Supplementary material for: Changes in the Plasma Apurinic/Apyrimidinic Endonuclease 1/Redox Factor-1(APE1/Ref-1) Level during Cancer Surgery: An Observational Study
Source: Medicina (Kaunas). 2021 Nov 21;57(11):1280. doi: 10.3390/medicina57111280 (PMC8623191; doi:10.3390/medicina57111280)
Supplement: Supplementary file 1 [file medicina-57-01280-s001.zip › supplementary files/ane-ELISA-test.xlsx]

## Sheet: 시트1
1000	3.92534	3.90466	0.0982813	0.0945345	0.0877842	0.080393	0.0903304	0.09806	0.150869	0.142395	0.158303	0.238847
200	1.692	1.23792	0.127877	0.148315	0.105311	0.0906566	0.178794	0.103963	0.2205	0.12853	0.111941	0.134203
40	0.410642	0.29625	0.0801276	0.0972312	0.0920181	0.105873	0.0909285	0.108188	0.0911462	0.103963	0.101559	0.146704
8	0.205227	0.148937	0.0802868	0.107905	0.0938766	0.109493	0.0794382	0.0990013	0.0810307	0.100779	0.0798092	0.145345
1.6	0.142211	0.113429	0.0774292	0.0880543	0.106211	0.0851453	0.101838	0.271727	0.0817227	0.149746	0.0906566	0.157541
0.32	0.144298	0.116015	0.0749048	0.0818825	0.0802337	0.0998891	0.0915819	0.100111	0.0812435	0.102284	0.0960183	0.141721
0.064	0.110744	0.0952483	0.0888117	0.0918	0.0818292	0.0795441	0.100334	0.101503	0.0809776	0.0855213	0.0965692	0.125986
0		0.103683	0.077693	0.0772183	0.0944248	0.0942054	0.104973	0.0889742	0.11665	0.104356	0.101224	0.100278
1000	3.915	3.8113	0.0964079	-0.00729208	0.0840886	-0.0196114	0.0941952	-0.00950477	0.146632	0.0429317	0.198575	0.0948748
200	1.46496	1.36126	0.138096	0.0343964	0.0979836	-0.00571641	0.141378	0.0376784	0.174515	0.070815	0.123072	0.0193721
40	0.353446	0.249746	0.0886794	-0.0150206	0.0989457	-0.00475425	0.0995585	-0.0041415	0.0975546	-0.00614544	0.124131	0.0204313
8	0.177082	0.073382	0.0940961	-0.00960385	0.101685	-0.00201538	0.0892197	-0.0144803	0.0909048	-0.0127952	0.112577	0.00887709
1.6	0.12782	0.0241198	0.0827418	-0.0209582	0.0956784	-0.00802162	0.186782	0.0830823	0.115734	0.0120343	0.124099	0.0203987
0.32	0.130156	0.0264564	0.0783937	-0.0253063	0.0900614	-0.0136386	0.0958467	-0.00785335	0.0917638	-0.0119362	0.11887	0.0151699
0.064	0.102996	-0.000703997	0.0903058	-0.0133942	0.0806867	-0.0230133	0.100918	-0.00278168	0.0832494	-0.0204506	0.111278	0.00757755
0	0.103683	-1.7335e-05	0.0774557	-0.0262443	0.0943151	-0.00938488	0.0969737	-0.00672626	0.110503	0.00680254	0.100751	-0.00294881
				(ng/ml)		(ng/ml)		(ng/ml)		(ng/ml)		(ng/ml)
			1	-2.08837	9	-3.92708	17	-2.41862	25	5.40772	33	13.1604
			2	4.1338	10	-1.8532	18	4.62364	26	9.5694	34	1.89136
			3	-3.24189	11	-1.70959	19	-1.61813	27	-1.91723	35	2.04944
			4	-2.43341	12	-1.3008	20	-3.16123	28	-2.90974	36	0.324938
			5	-4.12809	13	-2.19726	21	11.4003	29	0.796166	37	2.04458
			6	-4.77706	14	-3.03561	22	-2.17214	30	-2.78152	38	1.26416
			7	-2.99913	15	-4.43482	23	-1.41518	31	-4.05232	39	0.130978
			8	-4.91707	16	-2.40073	24	-2.00392	32	0.0153038	40	-1.44012
