# Supplementary material for: Changes in the Plasma Apurinic/Apyrimidinic Endonuclease 1/Redox Factor-1(APE1/Ref-1) Level during Cancer Surgery: An Observational Study
Source: Medicina (Kaunas). 2021 Nov 21;57(11):1280. doi: 10.3390/medicina57111280 (PMC8623191; doi:10.3390/medicina57111280)
Supplement: Supplementary file 1 [file medicina-57-01280-s001.zip › supplementary files/APE1_Anesthetics (2).xlsx]

## Sheet: Biomarker
ID	Birth date	Age	Sex	Diagnosis	Pathology	Size(cmxcm)	Depth of Invasion	Regional LN metasis	Lympathic&Vascular Invasion	Perineural Invasion	Metastasis	Operation	Surgical Operation'	Sample	Sampling_Time	APE1 assay time	마취제	Serum APE1 (ng/ml)	CK-MB(ng/ml)	LDH	CRP(mg/ml)	WBC (10^3/ul)	Ca19-9(U/ml)	CEA (ng/ml)	PSA(ng/mL	AFP(ng/mL)
195857	1945-11-04	74	Male	Colon Cancer	Adenocarcinoma	9x7	pT4a	pN2b		checked	Omentum	Colon, Anterior resection	Middle	20170712-0008	12:25:00	2018-05-18	Desflurane	15.2			19.6	20.1
1638035	1942-09-28	77	Male	Colon Cancer	Lymphoma	8.5x7			checked			Colon, Rt hemicolectomy	Middle	20171019-0005	10:33:00	2018-05-18	Desflurane	13.47			4.2	13.8
1644974	1948-05-03	71	Female	Colon Cancer	Adenocarcinoma	2x2	pT3	pN2a	checked	checked		Colon, Rt hemicolectomy	Middle	20171124-0002	11:55:00	2018-06-01	Desflurane	7.781			0.5
195857	1945-11-04	74	Male	Colon Cancer	Adenocarcinoma	9x7	pT4a	pN2b		checked	Omentum	Colon, Anterior resection	Before	20170712-0007	09:59:00	2018-05-18	Desflurane	7.6	1.3	446	25.5	14.6	32.4	1.6
724706	1944-12-27	75	Male	Colon Cancer	Adenocarcinoma	2.5x2.5	pT4a	pN1b	checked	checked		Colon, Low anterior resection	Middle	20170817-0008	16:04:00	2018-05-18	Desflurane	6.8			0.5	11.1
195857	1945-11-04	74	Male	Colon Cancer	Adenocarcinoma	9x7	pT4a	pN2b		checked	Omentum	Colon, Anterior resection	After	20170712-0009	14:41:00	2018-05-18	Desflurane	6.3	1.8	799	20	15.3	198.8	1.6
1625254	1945-08-15	74	Female	Colon Cancer	Adenocarcinoma	7.5x6	pT4a	pN1b	checked	checked		Colon, Anterior resection	After	20170823-0003	16:44:00	2018-06-01	Desflurane	5.203	1.6			4.1	14.2	212.1
1628608	1947-12-29	72	Female	Colon Cancer, Hepatoma	Adenocarcinoma, Metastatic adenocarcinoma	9x5.8	pT4a	pN2b	checked	checked	Liver	Colon, Colectomy, Rt	Middle	20170830-0002	15:51:00	2018-05-18	Desflurane	4.26				16
1435854	1948-12-02	71	Male	Colon Cancer	Adenocarcinoma	6.6x3.3	pT3	pN1a	checked	checked		Colon, Anterior resection	Before	20180116-0007	08:55:00	2018-05-18	Desflurane	4.25				9.1
724706	1944-12-27	75	Male	Colon Cancer	Adenocarcinoma	2.5x2.5	pT4a	pN1b	checked	checked		Colon, Low anterior resection	After	20170817-0009	16:56:00	2018-05-18	Desflurane	4.1			3.9	9.1	20.9	1.2
1647751	1947-02-19	72	Female	Colon Cancer	Adenocarcinoma	4.8x4.5	pT3	pN2a	checked	checked		Colon, Anterior resection	Middle	20171130-0002	10:33:00	2018-06-01	Propofol	3.499				9.1
1656855	1950-02-14	69	Male	Colon Cancer	Adenocarcinoma	2.2x2	pT2	pN0	checked			Colon, Anterior resection	After	20180125-0003	13:25:00	2018-05-18	Desflurane	3.481			7.8	11.9	9.9	8.6
1644974	1948-05-03	71	Female	Colon Cancer	Adenocarcinoma	2x2	pT3	pN2a	checked	checked		Colon, Rt hemicolectomy	After	20171124-0003	12:20:00	2018-06-01	Desflurane	3.022			5	12.3	25.3	1.4
1638035	1942-09-28	77	Male	Colon Cancer	Lymphoma	8.5x7			checked			Colon, Rt hemicolectomy	After	20171019-0006	11:42:00	2018-05-18	Desflurane	3.02	1.2	1309	14.2	11.9
1171176	1945-12-28	74	Male	Rectal Cancer	Adenocarcinoma	Undetermined	ypT1	ypN1b				Rectum, low anterior resection	Middle	20180308-0002	12:20:00	2018-05-18	Desflurane	2.634			0.5	7.9
975739	1945-07-22	74	Male	Colon Cancer	Adenocarcinoma	1.5x1.2	pT1	pN0				Colon, Anterior resection	After	20180327-0012	14:41:00	2018-05-18	Desflurane	2.555			5.7	9.3	10.9	1.3
1467755	1943-11-06	76	Female	Colon Cancer	Adenocarcinoma	2.1x1.6	pT1	pN0				Colon, Anterior resection	After	20171121-0003	11:37:00	2018-06-01	Propofol	2.257			6.9	9.7	6.7	1.2
1625254	1945-08-15	74	Female	Colon Cancer	Adenocarcinoma	7.5x6	pT4a	pN1b	checked	checked		Colon, Anterior resection	Before	20170823-0001	12:23:00	2018-06-01	Desflurane	2.151				15		625.6
683332	1940-09-22	79	Female	Colon Cancer	Adenocarcinoma	3.2x3	pT3	pN0	checked	checked		Rectum, low anterior resection	After	20170810-0003	11:48:00	2018-06-01	Desflurane	2.144	0.9		8.2	13.9
928847	1949-04-15	70	Female	Colon Cancer	Adenocarcinoma	4.2x3.5	pT3	pN0		checked		Colon, Anterior resection	After	20171212-0009	14:48:00	2018-06-01	Propofol	2.088			4.7	7.4	4.1	0.6
1625254	1945-08-15	74	Female	Colon Cancer	Adenocarcinoma	7.5x6	pT4a	pN1b	checked	checked		Colon, Anterior resection	Middle	20170823-0002	15:53:00	2018-06-01	Desflurane	1.979				15.4
1632713	1939-10-01	80	Female	Colon Cancer	Adenocarcinoma	4x3	pT4a	pN2b	checked	checked		Colon, Anterior resection	Before	20170913-0001	09:00:00	2018-06-01	Desflurane	1.831				4.9	22.7	2.3
928847	1949-04-15	70	Female	Colon Cancer	Adenocarcinoma	4.2x3.5	pT3	pN0		checked		Colon, Anterior resection	Before	20171212-0007	13:07:00	2018-06-01	Propofol	1.356				5.8	6.6	1
1593276	1952-11-23	67	Female	Colon Cancer	Adenocarcinoma	1.2x0.8	pT2	pN0				Colon, Anterior resection	Middle	20171221-0002	10:35:00	2018-06-01	Desflurane	1.219				6.1
418621	1952-05-15	67	Male	Colon Cancer	Adenocarcinoma	4.5x3	pT4a	pNO		checked		Colon, Colectomy, Rt	Before	20171013-0001	15:52:00	2018-05-18	Desflurane	0.95			0.5	4.4		4.3
683332	1940-09-22	79	Female	Colon Cancer	Adenocarcinoma	3.2x3	pT3	pN0	checked	checked		Rectum, low anterior resection	Middle	20170810-0002	11:19:00	2018-06-01	Desflurane	0.857			0.5	15.3
1367045	1951-12-07	68	Male	Colon Cancer	Adenocarcinoma	2.5x1.8x0.5	pT2	pN0				Colon, Low anterior resection	After	20180208-0006	12:30:00	2018-05-18	Desflurane	0.841			4.8	8.8	17.3	1.9
115847	1948-06-26	71	Male	Colon Cancer	Adenocarcinoma	6.5x6	pT3	pNO	checked	checked		Colon, Low anterior resection	Middle	20170822-0005	11:54:00	2018-05-18	Desflurane	0.6			0.5	11.1
115847	1948-06-26	71	Male	Colon Cancer	Adenocarcinoma	6.5x6	pT3	pNO	checked	checked		Colon, Low anterior resection	After	20170822-0006	12:33:00	2018-05-18	Desflurane	0.6			8.4	11.6	3.5	2.1
1593276	1952-11-23	67	Female	Colon Cancer	Adenocarcinoma	1.2x0.8	pT2	pN0				Colon, Anterior resection	Before	20171221-0001	09:17:00	2018-06-01	Desflurane	0.494				3.7	12.4	1.6
724706	1944-12-27	75	Male	Colon Cancer	Adenocarcinoma	2.5x2.5	pT4a	pN1b	checked	checked		Colon, Low anterior resection	Before	20170817-0007	12:50:00	2018-05-18	Desflurane	0.4				7.6	31.2	2.1
683332	1940-09-22	79	Female	Colon Cancer	Adenocarcinoma	3.2x3	pT3	pN0	checked	checked		Rectum, low anterior resection	Before	20170810-0001	09:07:00	2018-06-01	Desflurane	0.37				7.6	12	1.3
1628608	1947-12-29	72	Female	Colon Cancer, Hepatoma	Adenocarcinoma, Metastatic adenocarcinoma	9x5.8	pT4a	pN2b	checked	checked	Liver	Colon, Colectomy, Rt	Before	20170830-0001	10:50:00	2018-05-18	Desflurane	0.36			4	9.4	901	291.3
975739	1945-07-22	74	Male	Colon Cancer	Adenocarcinoma	1.5x1.2	pT1	pN0				Colon, Anterior resection	Middle	20180327-0011	13:55:00	2018-05-18	Desflurane	0.261			0.5	7.2
848878	1946-12-25	73	Male	Colon Adenoma	Tubulovillous adenoma	3X2						Lap hemicolectomy, Rt	Before	20170706-0004	10:16:00	2018-05-18	Desflurane	0.2		433	0.4	7.8	22.7	3.4
1656855	1950-02-14	69	Male	Colon Cancer	Adenocarcinoma	2.2x2	pT2	pN0	checked			Colon, Anterior resection	Before	20180125-0001	09:05:00	2018-05-18	Desflurane	0.1				8.6	12	13.7
1638035	1942-09-28	77	Male	Colon Cancer	Lymphoma	8.5x7			checked			Colon, Rt hemicolectomy	Before	20171019-0004	09:06:00	2018-05-18	Desflurane	0.07		2208	4.9	9.7
848878	1946-12-25	73	Male	Colon Adenoma	Tubulovillous adenoma	3X2						Lap hemicolectomy, Rt	After	20170706-0006	12:53:00	2018-05-18	Desflurane	0	0.9	464	11.8	16.1	38.7	2.4
848878	1946-12-25	73	Male	Colon Adenoma	Tubulovillous adenoma	3X2						Lap hemicolectomy, Rt	Middle	20170706-0005	12:21:00	2018-05-18	Desflurane	0			1.4	9.1
115847	1948-06-26	71	Male	Colon Cancer	Adenocarcinoma	6.5x6	pT3	pNO	checked	checked		Colon, Low anterior resection	Before	20170822-0004	09:07:00	2018-05-18	Desflurane	0				8.6	3.8	3.7
1628608	1947-12-29	72	Female	Colon Cancer, Hepatoma	Adenocarcinoma, Metastatic adenocarcinoma	9x5.8	pT4a	pN2b	checked	checked	Liver	Colon, Colectomy, Rt	After	20170830-0003	17:07:00	2018-05-18	Desflurane	0	1.3		9.5	11.1	770	184.1
418621	1952-05-15	67	Male	Colon Cancer	Adenocarcinoma	4.5x3	pT4a	pNO		checked		Colon, Colectomy, Rt	Middle	20171013-0002	18:08:00	2018-05-18	Desflurane	0			5	9
418621	1952-05-15	67	Male	Colon Cancer	Adenocarcinoma	4.5x3	pT4a	pNO		checked		Colon, Colectomy, Rt	After	20171013-0003	18:52:00	2018-05-18	Desflurane	0			14.4	7.7	16.2	2.1
1435854	1948-12-02	71	Male	Colon Cancer	Adenocarcinoma	6.6x3.3	pT3	pN1a	checked	checked		Colon, Anterior resection	Middle	20180116-0008	10:35:00	2018-05-18	Desflurane	0			0.5	12.6
1435854	1948-12-02	71	Male	Colon Cancer	Adenocarcinoma	6.6x3.3	pT3	pN1a	checked	checked		Colon, Anterior resection	After	20180116-0009	11:05:00	2018-05-18	Desflurane	0			6.8	10.9	86.4	3.3
1656855	1950-02-14	69	Male	Colon Cancer	Adenocarcinoma	2.2x2	pT2	pN0	checked			Colon, Anterior resection	Middle	20180125-0002	11:45:00	2018-05-18	Desflurane	0			0.5	12.1
1367045	1951-12-07	68	Male	Colon Cancer	Adenocarcinoma	2.5x1.8x0.5	pT2	pN0				Colon, Low anterior resection	Before	20180208-0004	09:15:00	2018-05-18	Desflurane	0				7.1	20.3	2.4
1367045	1951-12-07	68	Male	Colon Cancer	Adenocarcinoma	2.5x1.8x0.5	pT2	pN0				Colon, Low anterior resection	Middle	20180208-0005	10:55:00	2018-05-18	Desflurane	0			0.5	13.5
1171176	1945-12-28	74	Male	Rectal Cancer	Adenocarcinoma	Undetermined	ypT1	ypN1b				Rectum, low anterior resection	Before	20180308-0001	09:05:00	2018-05-18	Desflurane	0				4	489	23.2
1171176	1945-12-28	74	Male	Rectal Cancer	Adenocarcinoma	Undetermined	ypT1	ypN1b				Rectum, low anterior resection	After	20180308-0003	13:02:00	2018-05-18	Desflurane	0			4.5	6.8	302.9	18.6
975739	1945-07-22	74	Male	Colon Cancer	Adenocarcinoma	1.5x1.2	pT1	pN0				Colon, Anterior resection	Before	20180327-0010	12:52:00	2018-05-18	Desflurane	0				5.5	13.5	1.6
441959	1939-09-13	80	Female	Colon tubula adenoma, Colon submucosal lipoma	Lipoma							Colon, Rt hemicolectomy	Before	20170926-0007	09:40:00	2018-06-01	Propofol	0		414		7	29	5.1
441959	1939-09-13	80	Female	Colon tubula adenoma, Colon submucosal lipoma	Lipoma							Colon, Rt hemicolectomy	Middle	20170926-0008	11:01:00	2018-06-01	Propofol	0			0.5	10.8
441959	1939-09-13	80	Female	Colon tubula adenoma, Colon submucosal lipoma	Lipoma							Colon, Rt hemicolectomy	After	20170926-0009	11:37:00	2018-06-01	Propofol	0			1.7	10.1	25	3.8
1467755	1943-11-06	76	Female	Colon Cancer	Adenocarcinoma	2.1x1.6	pT1	pN0				Colon, Anterior resection	Before	20171121-0001	09:10:00	2018-06-01	Propofol	0				10.7	9.5	1.3
1263399	1954-09-29	65	Female	Colon Cancer	Adenocarcinoma	2.2x2.1	pT3	pN0		checked		Colon, Anterior resection	Middle	20171122-0005	15:48:00	2018-06-01	Propofol	0			0.5	7.6
1647751	1947-02-19	72	Female	Colon Cancer	Adenocarcinoma	4.8x4.5	pT3	pN2a	checked	checked		Colon, Anterior resection	Before	20171130-0001	08:56:00	2018-06-01	Propofol	0			11.8	5.5	11.8	3.8
1467755	1943-11-06	76	Female	Colon Cancer	Adenocarcinoma	2.1x1.6	pT1	pN0				Colon, Anterior resection	Middle	20171121-0002	11:14:00	2018-06-01	Propofol	0			0.7	15.3
1647751	1947-02-19	72	Female	Colon Cancer	Adenocarcinoma	4.8x4.5	pT3	pN2a	checked	checked		Colon, Anterior resection	After	20171130-0003	10:56:00	2018-06-01	Propofol	0			11.8	5.5	11.8	3.2
1263399	1954-09-29	65	Female	Colon Cancer	Adenocarcinoma	2.2x2.1	pT3	pN0		checked		Colon, Anterior resection	After	20171122-0006	16:05:00	2018-06-01	Propofol	0			0.5	5.6	9.4	0.5
1263399	1954-09-29	65	Female	Colon Cancer	Adenocarcinoma	2.2x2.1	pT3	pN0		checked		Colon, Anterior resection	Before	20171122-0004	13:40:00	2018-06-01	Propofol	0				5.9	11.5	0.3
1648013	1943-12-15	76	Female	Colon Cancer	Adenocarcinoma	7x5.4	pT3	pN0	checked	checked		Colon, Anterior resection	Before	20171207-0001	09:14:00	2018-06-01	Propofol	0				8.2	4.3	0.8
1648013	1943-12-15	76	Female	Colon Cancer	Adenocarcinoma	7x5.4	pT3	pN0	checked	checked		Colon, Anterior resection	Middle	20171207-0002	10:32:00	2018-06-01	Propofol	0			0.7	11.8
1648013	1943-12-15	76	Female	Colon Cancer	Adenocarcinoma	7x5.4	pT3	pN0	checked	checked		Colon, Anterior resection	After	20171207-0003	11:28:00	2018-06-01	Propofol	0			3.8	6.8	4.2	0.5
928847	1949-04-15	70	Female	Colon Cancer	Adenocarcinoma	4.2x3.5	pT3	pN0		checked		Colon, Anterior resection	Middle	20171212-0008	14:16:00	2018-06-01	Propofol	0			0.5	12.2
1632713	1939-10-01	80	Female	Colon Cancer	Adenocarcinoma	4x3	pT4a	pN2b	checked	checked		Colon, Anterior resection	Middle	20170913-0002	11:20:00	2018-06-01	Desflurane	0			0.5	7.4
1632713	1939-10-01	80	Female	Colon Cancer	Adenocarcinoma	4x3	pT4a	pN2b	checked	checked		Colon, Anterior resection	After	20170913-0003	12:00:00	2018-06-01	Desflurane	0			3.4	5.8
1644974	1948-05-03	71	Female	Colon Cancer	Adenocarcinoma	2x2	pT3	pN2a	checked	checked		Colon, Rt hemicolectomy	Before	20171124-0001	09:10:00	2018-06-01	Desflurane	0				7.2	29.6	1.8
1182439	1954-01-10	65	Female	Colon Cancer	Adenocarcinoma	3.8x2.1	pT3	pN0		checked		Colon, Anterior resection	Before	20171213-0001	15:29:00	2018-06-01	Desflurane	0				8.7		1
1182439	1954-01-10	65	Female	Colon Cancer	Adenocarcinoma	3.8x2.1	pT3	pN0		checked		Colon, Anterior resection	Middle	20171213-0002	17:09:00	2018-06-01	Desflurane	0			0.5	19.8
1182439	1954-01-10	65	Female	Colon Cancer	Adenocarcinoma	3.8x2.1	pT3	pN0		checked		Colon, Anterior resection	After	20171213-0003	17:40:00	2018-06-01	Desflurane	0			7.4	14.9	8.4	0.9
1593276	1952-11-23	67	Female	Colon Cancer	Adenocarcinoma	1.2x0.8	pT2	pN0				Colon, Anterior resection	After	20171221-0003	11:12:00	2018-06-01	Desflurane	0				5.3	11	1.4
1636406	1951-01-03	68	Male	Colon Cancer	Adenocarcinoma	1.5x1.1	pT4a	pN0	checked	checked		Colon, Rt hemicolectomy	Before	20170926-0001	09:10:00	2018-06-15	Propofol					7.3	42.6	2.6
1636406	1951-01-03	68	Male	Colon Cancer	Adenocarcinoma	1.5x1.1	pT4a	pN0	checked	checked		Colon, Rt hemicolectomy	Middle	20170926-0002	10:59:00	2018-06-15	Propofol				0.5	13.1
1636406	1951-01-03	68	Male	Colon Cancer	Adenocarcinoma	1.5x1.1	pT4a	pN0	checked	checked		Colon, Rt hemicolectomy	After	20170926-0003	12:05:00	2018-06-15	Propofol			450	4.8	10.6	23.7	1.7
943517	1951-11-19	68	Male	Colon Cancer	Adenocarcinoma	4.7x4.5	pT3	pN0		checked		Colon, Anterior resection	Before	20171010-0004	11:55:00	2018-06-15	Propofol					8.4	3.3	1.2
943517	1951-11-19	68	Male	Colon Cancer	Adenocarcinoma	4.7x4.5	pT3	pN0		checked		Colon, Anterior resection	Middle	20171010-0005	13:32:00	2018-06-15	Propofol				0.5	6.4
943517	1951-11-19	68	Male	Colon Cancer	Adenocarcinoma	4.7x4.5	pT3	pN0		checked		Colon, Anterior resection	After	20171010-0006	14:00:00	2018-06-15	Propofol				4.9	11	4.5	0.8
1576912	1948-08-15	71	Male	Colon Cancer	Adenocarcinoma	5.3x2	pT3	pN0		checked		Colon, Rt hemicolectomy	Before	20171017-0001	09:08:00	2018-06-15	Propofol					8.4	5.3	2.3
1576912	1948-08-15	71	Male	Colon Cancer	Adenocarcinoma	5.3x2	pT3	pN0		checked		Colon, Rt hemicolectomy	Middle	20171017-0002	11:50:00	2018-06-15	Propofol				0.5	12.2
1576912	1948-08-15	71	Male	Colon Cancer	Adenocarcinoma	5.3x2	pT3	pN0		checked		Colon, Rt hemicolectomy	After	20171017-0003	12:35:00	2018-06-15	Propofol				6.4	8.9	5.6	1.6
1639387	1956-11-25	63	Male	Colon Cancer	Adenocarcinoma	2.5x2.4,1.9x1	pT2	pN0		checked			Before	20171017-0007	12:34:00	2018-06-15	Propofol					7.2	5.9	0.9
1639387	1956-11-25	63	Male	Colon Cancer	Adenocarcinoma	2.5x2.4,1.9x1	pT2	pN0		checked			After	20171017-0009	15:49:00	2018-06-15	Propofol				10.4	18.7	5.8	0.4
1639387	1956-11-25	63	Male	Colon Cancer	Adenocarcinoma	2.5x2.4,1.9x1	pT2	pN0		checked			Middle	20171017-0008	14:42:00	2018-06-15	Propofol				0.3	16.2
1639884	1968-07-28	51	Male	Colon Cancer	Adenocarcinoma	5.3x3.8	pT4a	pN2a	checked	checked		Colon, Anterior resection	Before	20171020-0001	12:34:00	2018-06-15	Propofol				0.3	4.4		3.8
1639884	1968-07-28	51	Male	Colon Cancer	Adenocarcinoma	5.3x3.8	pT4a	pN2a	checked	checked		Colon, Anterior resection	Middle	20171020-0002	14:59:00	2018-06-15	Propofol				0.5	7.3
1639884	1968-07-28	51	Male	Colon Cancer	Adenocarcinoma	5.3x3.8	pT4a	pN2a	checked	checked		Colon, Anterior resection	After	20171020-0003	16:04:00	2018-06-15	Propofol				4.5	6.2	6.6	2.9
1638091	1967-01-24	52	Male	Colon Cancer	Adenocarcinoma	5.5x5	pT4a	pN0	checked	checked		Colon, Anterior resection	Before	20171024-0001	08:54:00	2018-06-15	Propofol					7.4	2.5	24.8
1638091	1967-01-24	52	Male	Colon Cancer	Adenocarcinoma	5.5x5	pT4a	pN0	checked	checked		Colon, Anterior resection	Middle	20171024-0002	11:29:00	2018-06-15	Propofol				0.5	13.9
1638091	1967-01-24	52	Male	Colon Cancer	Adenocarcinoma	5.5x5	pT4a	pN0	checked	checked		Colon, Anterior resection	After	20171024-0003	12:31:00	2018-06-15	Propofol				10.5	15.4	2.2	12.8
1572581	1956-01-28	63	Male	Colon Cancer	Adenocarcinoma	3.5x3.2	ypT3	ypN0		checked		Colon, Rt hemicolectomy	Middle	20170905-0002	10:45:00	2018-06-15	Desflurane				1.3	26.2
1572581	1956-01-28	63	Male	Colon Cancer	Adenocarcinoma	3.5x3.2	ypT3	ypN0		checked		Colon, Rt hemicolectomy	Before	20170905-0001	09:00:00	2018-06-15	Desflurane				0.2	5.3		3
1572581	1956-01-28	63	Male	Colon Cancer	Adenocarcinoma	3.5x3.2	ypT3	ypN0		checked		Colon, Rt hemicolectomy	After	20170905-0003	15:09:00	2018-06-15	Desflurane		1	541	16.3	16.9	5.1	1.7
578496	1950-05-12	69	Male	Colon Cancer	Adenocarcinoma	6x5	pT3	pN1a	checked	checked		Colon, Anterior resection	Before	20170905-0004	09:10:00	2018-06-15	Desflurane					9.7
578496	1950-05-12	69	Male	Colon Cancer	Adenocarcinoma	6x5	pT3	pN1a	checked	checked		Colon, Anterior resection	Middle	20170905-0005	11:04:00	2018-06-15	Desflurane				0.5	17.6
578496	1950-05-12	69	Male	Colon Cancer	Adenocarcinoma	6x5	pT3	pN1a	checked	checked		Colon, Anterior resection	After	20170905-0006	11:40:00	2018-06-15	Desflurane				10.2	15.1	5	3.4
688956	1959-01-25	60	Male	Rectal Cancer	Adenocarcinoma	1.8x1.8	pT4a	pN1a	checked	checked	Liver	Rectum, low anterior resection	Before	20170907-0001	09:05:00	2018-06-15	Desflurane					6.2	6.9	4.8
688956	1959-01-25	60	Male	Rectal Cancer	Adenocarcinoma	1.8x1.8	pT4a	pN1a	checked	checked	Liver	Rectum, low anterior resection	Middle	20170907-0002	13:35:00	2018-06-15	Desflurane				0.6	10.3
688956	1959-01-25	60	Male	Rectal Cancer	Adenocarcinoma	1.8x1.8	pT4a	pN1a	checked	checked	Liver	Rectum, low anterior resection	After	20170907-0003	13:52:00	2018-06-15	Desflurane				9.1	8.6	7	2.8
1580057	1954-01-18	65	Male	Colon Cancer	Adenocarcinoma	5.5x2.8	ypT3	ypN0	checked	checked	Liver	Colon, Rt hemicolectomy	Before	20170911-0007	17:00:00	2018-06-15	Desflurane			563	0.4	4.2
1580057	1954-01-18	65	Male	Colon Cancer	Adenocarcinoma	5.5x2.8	ypT3	ypN0	checked	checked	Liver	Colon, Rt hemicolectomy	Middle	20170911-0008	19:00:00	2018-06-15	Desflurane				0.5	7
1580057	1954-01-18	65	Male	Colon Cancer	Adenocarcinoma	5.5x2.8	ypT3	ypN0	checked	checked	Liver	Colon, Rt hemicolectomy	After	20170911-0009	19:56:00	2018-06-15	Desflurane			335	2.7	7.5	45.3	158.2
1209608	1960-10-03	59	Male	Colon Cancer	Adenocarcinoma							Colon, Anterior resection	Before	20171019-0001	08:57:00	2018-06-15	Desflurane				0.3	7.7	7	1.1
1209608	1960-10-03	59	Male	Colon Cancer	Adenocarcinoma							Colon, Anterior resection	Middle	20171019-0002	10:45:00	2018-06-15	Desflurane				0.5	16.4
1209608	1960-10-03	59	Male	Colon Cancer	Adenocarcinoma							Colon, Anterior resection	After	20171019-0003	12:03:00	2018-06-15	Desflurane				10.8	18.1	6.3	0.8
1640036	1963-07-30	56	Male	Colon Cancer	Adenocarcinoma	5.5x5	pT4a	pN2b	checked	checked		Colon, Rt hemicolectomy	Before	20171019-0007	12:19:00	2018-06-15	Desflurane					8.1	73.2	1.3
1640036	1963-07-30	56	Male	Colon Cancer	Adenocarcinoma	5.5x5	pT4a	pN2b	checked	checked		Colon, Rt hemicolectomy	Middle	20171019-0008	15:31:00	2018-06-15	Desflurane				0.6	10.9
1640036	1963-07-30	56	Male	Colon Cancer	Adenocarcinoma	5.5x5	pT4a	pN2b	checked	checked		Colon, Rt hemicolectomy	After	20171019-0009	16:30:00	2018-06-15	Desflurane			444	4.1	11.3	88.5	0.8
1519678	1948-10-25	71	Male	Rectal Cancer	Adenocarcinoma, Metastatic adenocarcinoma	1.6x1.6	pT3	pN0	checked	checked		Rectum, low anterior resection	Before	20171107-0001	09:15:00		Propofol					4.2		1.5
1519678	1948-10-25	71	Male	Rectal Cancer	Adenocarcinoma, Metastatic adenocarcinoma	1.6x1.6	pT3	pN0	checked	checked		Rectum, low anterior resection	Middle	20171107-0002	11:21:00		Propofol				0.5	9
1519678	1948-10-25	71	Male	Rectal Cancer	Adenocarcinoma, Metastatic adenocarcinoma	1.6x1.6	pT3	pN0	checked	checked		Rectum, low anterior resection	After	20171107-0003	11:54:00		Propofol				4.1	7.3	4	0.8
1644757	1943-02-24	76	Male	Colon Cancer	Adenocarcinoma	7x3.8	pT3	pN0		checked		Colon, Rt hemicolectomy	Before	20171114-0001	12:00:00		Propofol				7.1	6.5	9.1	9.4
1644757	1943-02-24	76	Male	Colon Cancer	Adenocarcinoma	7x3.8	pT3	pN0		checked		Colon, Rt hemicolectomy	Middle	20171114-0002	14:18:00		Propofol				0.5	11.2
1644757	1943-02-24	76	Male	Colon Cancer	Adenocarcinoma	7x3.8	pT3	pN0		checked		Colon, Rt hemicolectomy	After	20171114-0003	15:20:00		Propofol				4.9	8.8
967133	1965-08-05	54	Male	Colon Cancer	Adenocarcinoma	1.5x1.4	pT3	pN2a	checked	checked		Colon, Anterior resection	Before	20171121-0007	10:10:00		Propofol					7.6	13.4	11.1
967133	1965-08-05	54	Male	Colon Cancer	Adenocarcinoma	1.5x1.4	pT3	pN2a	checked	checked		Colon, Anterior resection	Middle	20171121-0008	11:58:00		Propofol				0.5	13.9
967133	1965-08-05	54	Male	Colon Cancer	Adenocarcinoma	1.5x1.4	pT3	pN2a	checked	checked		Colon, Anterior resection	After	20171121-0009	12:42:00		Propofol				4.4	11.4	10.9	8.4
1647113	1974-06-07	45	Male	Colon Cancer	Adenocarcinoma	5.5x4.3	pT3	pN0		checked		Colon, Anterior resection	Before	20171124-0007	13:00:00		Propofol		0.9	209		7.5	8.5	1.6
1647113	1974-06-07	45	Male	Colon Cancer	Adenocarcinoma	5.5x4.3	pT3	pN0		checked		Colon, Anterior resection	Middle	20171124-0008	15:49:00		Propofol				0.5	13
1647113	1974-06-07	45	Male	Colon Cancer	Adenocarcinoma	5.5x4.3	pT3	pN0		checked		Colon, Anterior resection	After	20171124-0009	16:59:00		Propofol		0.2	420	5	8.3	5.6	0.9
1642494	1955-12-10	64	Male	MALT-lymphoma, Colon Cancer	Lymphoma, Tubular adenoma	5.6x3.5						Colon, Rt hemicolectomy	Before	20171128-0007	14:40:00		Propofol			257	0.2	3.5
1642494	1955-12-10	64	Male	MALT-lymphoma, Colon Cancer	Lymphoma, Tubular adenoma	5.6x3.5						Colon, Rt hemicolectomy	Middle	20171128-0008	17:01:00		Propofol				0.5	5
1642494	1955-12-10	64	Male	MALT-lymphoma, Colon Cancer	Lymphoma, Tubular adenoma	5.6x3.5						Colon, Rt hemicolectomy	After	20171128-0009	17:36:00		Propofol			285	6.5	6.9	9.7	1.1
1210460	1950-01-10	69	Male	Rectal Cancer	Adenocarcinoma	4.2x6	pT3	pN1a	checked	checked		Rectum, low anterior resection	Before	20171128-0001	11:37:00		Propofol			315	1.7	6	127.9	1.7
1210460	1950-01-10	69	Male	Rectal Cancer	Adenocarcinoma	4.2x6	pT3	pN1a	checked	checked		Rectum, low anterior resection	Middle	20171128-0002	13:31:00		Propofol				0.6	11.9
1210460	1950-01-10	69	Male	Rectal Cancer	Adenocarcinoma	4.2x6	pT3	pN1a	checked	checked		Rectum, low anterior resection	After	20171128-0003	14:00:00		Propofol			388	11.4	8.9	74.9	1.2
1582923	1956-10-24	63	Male	Colon Cancer	Adenocarcinoma	3.3.2.1	pT3	pN0	checked	checked		Colon, Anterior resection	Before	20171026-0001	10:40:00		Desflurane			497	1.2	8.8
1582923	1956-10-24	63	Male	Colon Cancer	Adenocarcinoma	3.3.2.1	pT3	pN0	checked	checked		Colon, Anterior resection	Middle	20171026-0002	11:21:00		Desflurane				0.5	6.5
1582923	1956-10-24	63	Male	Colon Cancer	Adenocarcinoma	3.3.2.1	pT3	pN0	checked	checked		Colon, Anterior resection	After	20171026-0003	12:18:00		Desflurane				3.4	4.7	17.6	2.3
1641525	1955-10-12	64	Male	Colon Cancer	Adenocarcinoma	7x6.5	pT4a	pN1a	checked	checked		Colon, Anterior resection	Before	20171109-0004	12:40:00		Desflurane		1.4	3464	15	14.1		81
1641525	1955-10-12	64	Male	Colon Cancer	Adenocarcinoma	7x6.5	pT4a	pN1a	checked	checked		Colon, Anterior resection	Middle	20171109-0005	15:25:00		Desflurane				10.8	10.3
1641525	1955-10-12	64	Male	Colon Cancer	Adenocarcinoma	7x6.5	pT4a	pN1a	checked	checked		Colon, Anterior resection	After	20171109-0006	15:59:00		Desflurane			1279	10.5	7.6		52.6
1642401	1953-07-02	66	Male	Colon Cancer	Adenocarcinoma	6.8x4.8	pT3	pN1a	checked	checked		Colon, Anterior resection	Before	20171110-0001	09:08:00		Desflurane				7.9	13.7		20.4
1642401	1953-07-02	66	Male	Colon Cancer	Adenocarcinoma	6.8x4.8	pT3	pN1a	checked	checked		Colon, Anterior resection	Middle	20171110-0002	12:48:00		Desflurane				12.5	13.9
1642401	1953-07-02	66	Male	Colon Cancer	Adenocarcinoma	6.8x4.8	pT3	pN1a	checked	checked		Colon, Anterior resection	After	20171110-0003	13:45:00		Desflurane				14.8	11.6	9.8	6.4
1080351	1956-02-08	63	Male	Colon Cancer	Adenocarcinoma							Rectum, low anterior resection	Before	20171123-0001	09:05:00		Desflurane					9.9	8.9	4.6
1080351	1956-02-08	63	Male	Colon Cancer	Adenocarcinoma							Rectum, low anterior resection	Middle	20171123-0002	12:33:00		Desflurane				0.5	21.6
1080351	1956-02-08	63	Male	Colon Cancer	Adenocarcinoma							Rectum, low anterior resection	After	20171123-0003	13:55:00		Desflurane				13.4	20.3	7.6	2.4
955864	1963-08-04	56	Male	Colon Cancer	Adenocarcinoma	3.8x3	pT3	pN0		checked		Colon, Anterior resection	Before	20171130-0007	11:15:00		Desflurane					8.1	36	77.2
955864	1963-08-04	56	Male	Colon Cancer	Adenocarcinoma	3.8x3	pT3	pN0		checked		Colon, Anterior resection	Middle	20171130-0008	12:35:00		Desflurane				0.5	8.8
955864	1963-08-04	56	Male	Colon Cancer	Adenocarcinoma	3.8x3	pT3	pN0		checked		Colon, Anterior resection	After	20171130-0009	12:55:00		Desflurane				2.9	8.1	30.6	52.8
291983	1955-01-04	64	Male	Rectal Cancer, Colon tubula adenoma	Adenocarcinoma	3.4x1.4	pT2	pN0				Rectum, low anterior resection	Before	20171130-0004	09:15:00		Desflurane		4.2	483	1	8.4	0.6	2.2
291983	1955-01-04	64	Male	Rectal Cancer, Colon tubula adenoma	Adenocarcinoma	3.4x1.4	pT2	pN0				Rectum, low anterior resection	Middle	20171130-0005	11:05:00		Desflurane				0.5	10.4
291983	1955-01-04	64	Male	Rectal Cancer, Colon tubula adenoma	Adenocarcinoma	3.4x1.4	pT2	pN0				Rectum, low anterior resection	After	20171130-0006	11:30:00		Desflurane				5.1	6.4	1	2.2
1632214	1946-04-04	73	Male	Prostate cancer	Adenocarcinoma		pT3b	N0				Prostate, radical prostatectomy	Before	20171128-0004	12:27:00		Sevoflurane				0.3	5.2
1632214	1946-04-04	73	Male	Prostate cancer	Adenocarcinoma							Prostate, radical prostatectomy	Middle	20171128-0005	13:36:00		Sevoflurane				0.3	9.3
1632214	1946-04-04	73	Male	Prostate cancer	Adenocarcinoma							Prostate, radical prostatectomy	After	20171128-0006	14:25:00		Sevoflurane				2.5	7.2
1647818	1958-08-01	61	Male	Colon Cancer	Adenocarcinoma	1.6x1.6	pT2	pN0		checked		Colon, Anterior resection	Before	20171205-0001			Propofol					7.2	7.9	2
1647818	1958-08-01	61	Male	Colon Cancer	Adenocarcinoma	1.6x1.6	pT2	pN0		checked		Colon, Anterior resection	Middle	20171205-0002			Propofol				0.5	16.2
1647818	1958-08-01	61	Male	Colon Cancer	Adenocarcinoma	1.6x1.6	pT2	pN0		checked		Colon, Anterior resection	After	20171205-0003			Propofol				4.9	14.5	9.6	1.3
1650716	1938-03-27	81	Male	Non-Hodgkin lymphoma, Colon Cancer	Diffuse large B-cell lymphoma	6.5x1.3						Colon, Rt hemicolectomy	Before	20171207-0004			Propofol			265	2.4	3
1650716	1938-03-27	81	Male	Non-Hodgkin lymphoma, Colon Cancer	Diffuse large B-cell lymphoma	6.5x1.3						Colon, Rt hemicolectomy	Middle	20171207-0005			Propofol				1.7	5.9
1650716	1938-03-27	81	Male	Non-Hodgkin lymphoma, Colon Cancer	Diffuse large B-cell lymphoma	6.5x1.3						Colon, Rt hemicolectomy	After	20171207-0006			Propofol				4.4	5
1262018	1948-06-06	71	Male	Rectal Cancer	Adenocarcinoma	6x4.5	pT3	pN0		checked		Rectum, low anterior resection	Before	20171212-0001			Propofol					5.8	5.7	1.3
1262018	1948-06-06	71	Male	Rectal Cancer	Adenocarcinoma	6x4.5	pT3	pN0		checked		Rectum, low anterior resection	Middle	20171212-0002			Propofol				1.1	12.1
1262018	1948-06-06	71	Male	Rectal Cancer	Adenocarcinoma	6x4.5	pT3	pN0		checked		Rectum, low anterior resection	After	20171212-0003			Propofol				8.8	8.8	4.5	0.5
1650487	1965-12-26	54	Male	Colon Cancer	Adenocarcinoma	5.5x4.2	pT3	pN1c		checked		Colon, Rt hemicolectomy	Before	20171219-0001			Propofol				0.5	8.7	4.3	3.9
1650487	1965-12-26	54	Male	Colon Cancer	Adenocarcinoma	5.5x4.2	pT3	pN1c		checked		Colon, Rt hemicolectomy	Middle	20171219-0002			Propofol				0.6	12.8
1650487	1965-12-26	54	Male	Colon Cancer	Adenocarcinoma	5.5x4.2	pT3	pN1c		checked		Colon, Rt hemicolectomy	After	20171219-0003			Propofol				3.7	8.6	2.6	2.3
1636903	1946-08-08	73	Male	Rectal Cancer	Adenocarcinoma	1.8x1.2	pT3	pN0	checked	checked		Rectum, low anterior resection	Before	20180109-0001			Propofol					6.6	9.6	2.5
1636903	1946-08-08	73	Male	Rectal Cancer	Adenocarcinoma	1.8x1.2	pT3	pN0	checked	checked		Rectum, low anterior resection	Middle	20180109-0002			Propofol				0.6	7.5
1636903	1946-08-08	73	Male	Rectal Cancer	Adenocarcinoma	1.8x1.2	pT3	pN0	checked	checked		Rectum, low anterior resection	After	20180109-0003			Propofol				9	8.9	9.9	1.5
399478	1967-06-03	52	Male	Colon Cancer	Adenocarcinoma			pN0				Colon, Anterior resection	Before	20180116-0001			Propofol					4.8	0.6	3
399478	1967-06-03	52	Male	Colon Cancer	Adenocarcinoma			pN0				Colon, Anterior resection	Middle	20180116-0002			Propofol				0.5	6.7
399478	1967-06-03	52	Male	Colon Cancer	Adenocarcinoma			pN0				Colon, Anterior resection	After	20180116-0003			Propofol				7	11.1	0.6	2.1
1649577	1951-07-15	68	Male	Colon Cancer	Adenocarcinoma	4.5x4.3	pT3	pN1a	checked	checked		Colon, Anterior resection	Before	20171214-0001			Desflurane				3.2	5.4	26.4	4.2
1649577	1951-07-15	68	Male	Colon Cancer	Adenocarcinoma	4.5x4.3	pT3	pN1a	checked	checked		Colon, Anterior resection	Middle	20171214-0002			Desflurane				9.4	6.6
1649577	1951-07-15	68	Male	Colon Cancer	Adenocarcinoma	4.5x4.3	pT3	pN1a	checked	checked		Colon, Anterior resection	After	20171214-0003			Desflurane				16.2	6.7	24	2.8
1312544	1955-05-15	64	Male	Colon Cancer	Adenocarcinoma	5.5x5	pT3	pN1a	checked	checked		Colon, Rt hemicolectomy	Before	20171214-0004			Desflurane				1.6	5.9	1.1	23.4
1312544	1955-05-15	64	Male	Colon Cancer	Adenocarcinoma	5.5x5	pT3	pN1a	checked	checked		Colon, Rt hemicolectomy	Middle	20171214-0005			Desflurane				0.5	10
1312544	1955-05-15	64	Male	Colon Cancer	Adenocarcinoma	5.5x5	pT3	pN1a	checked	checked		Colon, Rt hemicolectomy	After	20171214-0006			Desflurane				5.2	8.2	1.3	12
1545141	1956-05-07	63	Male	Colon Cancer	Adenocarcinoma	2.6x2.3	pT4a	pN2b	checked	checked		Colon, Anterior resection	Before	20171221-0004			Desflurane					7.3	26.2	7.1
1545141	1956-05-07	63	Male	Colon Cancer	Adenocarcinoma	2.6x2.3	pT4a	pN2b	checked	checked		Colon, Anterior resection	Middle	20171221-0005			Desflurane				0.5	11.5
1545141	1956-05-07	63	Male	Colon Cancer	Adenocarcinoma	2.6x2.3	pT4a	pN2b	checked	checked		Colon, Anterior resection	After	20171221-0006			Desflurane				2.5	8.8	12.8	4.1
998127	1954-02-25	65	Male	Rectal Cancer	Adenocarcinoma	1.5x1.2	ypT2	ypN0		checked		Rectum, low anterior resection	Before	20180104-0001			Desflurane					4	5.1	3.2
998127	1954-02-25	65	Male	Rectal Cancer	Adenocarcinoma	1.5x1.2	ypT2	ypN0		checked		Rectum, low anterior resection	Middle	20180104-0002			Desflurane				0.5	9.7
998127	1954-02-25	65	Male	Rectal Cancer	Adenocarcinoma	1.5x1.2	ypT2	ypN0		checked		Rectum, low anterior resection	After	20180104-0003			Desflurane				6.4	8.4		2.1
1180874	1950-12-14	69	Male	Colon Cancer	Adenocarcinoma	4.5x3.8	pT4a	pN2a	checked	checked		Colon, Anterior resection	Before	20180109-0004			Desflurane					8.1	73.3	26.2
1180874	1950-12-14	69	Male	Colon Cancer	Adenocarcinoma	4.5x3.8	pT4a	pN2a	checked	checked		Colon, Anterior resection	Middle	20180109-0005			Desflurane				0.5	10.3
1180874	1950-12-14	69	Male	Colon Cancer	Adenocarcinoma	4.5x3.8	pT4a	pN2a	checked	checked		Colon, Anterior resection	After	20180109-0006			Desflurane				9.8	9.2	41.5	11.7
1263927	1956-07-22	63	Male	Colon Cancer	Adenocarcinoma	9.5x8	pT4a	pN2b	checked	checked			Before	20180111-0001			Desflurane		2.4	374	0.5	6.5
1263927	1956-07-22	63	Male	Colon Cancer	Adenocarcinoma	9.5x8	pT4a	pN2b	checked	checked			Middle	20180111-0002			Desflurane				0.5	12.2
1263927	1956-07-22	63	Male	Colon Cancer	Adenocarcinoma	9.5x8	pT4a	pN2b	checked	checked			After	20180111-0003			Desflurane				3.6	13.2	7.4	1.1
712396	1961-11-22	58	Female	Colon Cancer	Adenocarcinoma	14.5x8.3	pT4a	pN2a	checked	checked		Colon, Rt hemicolectomy	Before	20171212-0004			Propofol			294		10.6	14.8	1.4
1662275	1960-04-23	59	Female	Colon Cancer	Adenocarcinoma	2.4x2	pT2	pN1a	checked			Colon, transverse colorectomy	Middle	20180306-0008			Desflurane				0.5	9.7
1662275	1960-04-23	59	Female	Colon Cancer	Adenocarcinoma	2.4x2	pT2	pN1a	checked			Colon, transverse colorectomy	After	20180306-0009			Desflurane				4.7	9.8	12.5	3.2
704523	1958-11-30	61	Female	Rectal Cancer	Adenocarcinoma	2.5x2							Before	20180410-0004			Propofol					6.1	0.8	3.3
704523	1958-11-30	61	Female	Rectal Cancer	Adenocarcinoma	2.5x2							After	20180410-0006			Propofol		2.5	439	1.5	13	0.8	2.5
1366793	1959-12-19	60	Female	Colon Cancer	Adenocarcinoma	4.5x2.5	pT3	pN1a	checked	checked		Colon, Anterior resection	Middle	20170810-0005			Desflurane				0.5	6.5
1645583	1959-01-27	60	Female	Colon Cancer	Adenocarcinoma	4.9x4	pT3	pN1b	checked	checked		Colon, Anterior resection	Before	20171207-0010			Desflurane				0.3	7.4	18.4	0.6
1662275	1960-04-23	59	Female	Colon Cancer	Adenocarcinoma	2.4x2	pT2	pN1a	checked			Colon, transverse colorectomy	Before	20180306-0007			Desflurane					6.8	19.4	5.2
1226661	1961-12-21	58	Female	Colon Cancer	Adenocarcinoma	5x4.7	pT4a	pN0	checked	checked		Colon, Anterior resection	Middle	20180109-0008			Propofol				0.3	10.4
956472	1952-10-20	67	Female	Colon Cancer	Adenocarcinoma	12x8.5x6.5	pT3	pN0	checked	checked		Colon, Low anterior resection, "Rectum, low anterior resection"	Before	20180124-0001			Propofol			548	8.5	10.1		30.4
1395415	1955-04-22	64	Female	Colon Cancer	Adenocarcinoma	2.7x1.8	pT4a	pN0	checked	checked		Colon, Rt hemicolectomy	After	20180213-0003			Desflurane				6.5	10.1	4.5	1.1
1395415	1955-04-22	64	Female	Colon Cancer	Adenocarcinoma	2.7x1.8	pT4a	pN0	checked	checked		Colon, Rt hemicolectomy	Before	20180213-0001			Desflurane					4.3	5.6	1.5
1226661	1961-12-21	58	Female	Colon Cancer	Adenocarcinoma	5x4.7	pT4a	pN0	checked	checked		Colon, Anterior resection	After	20180109-0009			Propofol				6.4	11.3	0.6	10.7
1631794	1966-10-15	53	Female	Colon Cancer	Adenocarcinoma	3x1.4,3.1x2.1	pT3	pN0	checked	checked		Colon, Rt hemicolectomy	Before	20170907-0004			Desflurane					4.6	0.7	22.9
1631794	1966-10-15	53	Female	Colon Cancer	Adenocarcinoma	3x1.4,3.1x2.1	pT3	pN0	checked	checked		Colon, Rt hemicolectomy	Middle	20170907-0005			Desflurane
1631794	1966-10-15	53	Female	Colon Cancer	Adenocarcinoma	3x1.4,3.1x2.1	pT3	pN0	checked	checked		Colon, Rt hemicolectomy	After	20170907-0006			Desflurane			489	3.1	10		4.3
1633864	1962-09-07	57	Female	Rectal Cancer	Adenocarcinoma	0.4x0.4	ypT3	ypN0				Rectum, low anterior resection	Before	20171220-0001			Propofol					5.7	16.4	2.3
193376	1966-06-10	53	Female	Colon Cancer, Colon tubula adenoma	Adenocarcinoma							Lap hemicolectomy, Rt	Before	20180307-0001			Propofol					7.8		1.2
193376	1966-06-10	53	Female	Colon Cancer, Colon tubula adenoma	Adenocarcinoma							Lap hemicolectomy, Rt	Middle	20180307-0002			Propofol				0.5	7.9
193376	1966-06-10	53	Female	Colon Cancer, Colon tubula adenoma	Adenocarcinoma							Lap hemicolectomy, Rt	After	20180307-0003			Propofol				8.6	10.5	10.6	0.8
1366793	1959-12-19	60	Female	Colon Cancer	Adenocarcinoma	4.5x2.5	pT3	pN1a	checked	checked		Colon, Anterior resection	Before	20170810-0004			Desflurane					6.3
1633864	1962-09-07	57	Female	Rectal Cancer	Adenocarcinoma	0.4x0.4	ypT3	ypN0				Rectum, low anterior resection	Middle	20171220-0002			Propofol				0.5	11.2
704523	1958-11-30	61	Female	Rectal Cancer	Adenocarcinoma	2.5x2							Middle	20180410-0005			Propofol				0.5	5.2
712396	1961-11-22	58	Female	Colon Cancer	Adenocarcinoma	14.5x8.3	pT4a	pN2a	checked	checked		Colon, Rt hemicolectomy	After	20171212-0006			Propofol				10.5	11.5	6.6	1
887083	1969-01-29	50	Female	Colon Cancer	Adenocarcinoma	2.3x1.8	pT2	pN0		checked		Colon, Anterior resection	Middle	20171012-0008			Desflurane				0.5	11.9
1395415	1955-04-22	64	Female	Colon Cancer	Adenocarcinoma	2.7x1.8	pT4a	pN0	checked	checked		Colon, Rt hemicolectomy	Middle	20180213-0002			Desflurane				0.5	13.2
1366793	1959-12-19	60	Female	Colon Cancer	Adenocarcinoma	4.5x2.5	pT3	pN1a	checked	checked		Colon, Anterior resection	After	20170810-0006			Desflurane				6.7	6	7	1.8
956472	1952-10-20	67	Female	Colon Cancer	Adenocarcinoma	12x8.5x6.5	pT3	pN0	checked	checked		Colon, Low anterior resection, "Rectum, low anterior resection"	Middle	20180124-0002			Propofol				2	29.4
712396	1961-11-22	58	Female	Colon Cancer	Adenocarcinoma	14.5x8.3	pT4a	pN2a	checked	checked		Colon, Rt hemicolectomy	Middle	20171212-0005			Propofol				4	11.1
1645583	1959-01-27	60	Female	Colon Cancer	Adenocarcinoma	4.9x4	pT3	pN1b	checked	checked		Colon, Anterior resection	Middle	20171207-0011			Desflurane				0.5	10.3
956472	1952-10-20	67	Female	Colon Cancer	Adenocarcinoma	12x8.5x6.5	pT3	pN0	checked	checked		Colon, Low anterior resection, "Rectum, low anterior resection"	After	20180124-0003			Propofol			484	8.2	16.9	9.3	10
887083	1969-01-29	50	Female	Colon Cancer	Adenocarcinoma	2.3x1.8	pT2	pN0		checked		Colon, Anterior resection	Before	20171012-0007			Desflurane					6.1	11	2.7
1226661	1961-12-21	58	Female	Colon Cancer	Adenocarcinoma	5x4.7	pT4a	pN0	checked	checked		Colon, Anterior resection	Before	20180109-0007			Propofol					6	0.6	20.5
1633864	1962-09-07	57	Female	Rectal Cancer	Adenocarcinoma	0.4x0.4	ypT3	ypN0				Rectum, low anterior resection	After	20171220-0003			Propofol			458	13.4	11.4	10.8	1.5
887083	1969-01-29	50	Female	Colon Cancer	Adenocarcinoma	2.3x1.8	pT2	pN0		checked		Colon, Anterior resection	After	20171012-0009			Desflurane				3.7	9.9		2
1645583	1959-01-27	60	Female	Colon Cancer	Adenocarcinoma	4.9x4	pT3	pN1b	checked	checked		Colon, Anterior resection	After	20171207-0012			Desflurane				3.3	6.3	19.8	0.6
456619	1970-01-04	49	Female	diseases of mediastinum	Cystic lymphangioma							Mediastinum excision	Before	20170704-0001			Desflurane
456619	1970-01-04	49	Female	diseases of mediastinum	Cystic lymphangioma							Mediastinum excision	Middle	20170704-0002			Desflurane
456619	1970-01-04	49	Female	diseases of mediastinum	Cystic lymphangioma							Mediastinum excision	After	20170704-0003			Desflurane
1625203	2004-05-26	15	Male	Mediastinal mass	Teratoma							Thymus, excision	Before	20170704-0004			Desflurane
1625203	2004-05-26	15	Male	Mediastinal mass	Teratoma							Thymus, excision	Middle	20170704-0005			Desflurane
1625203	2004-05-26	15	Male	Mediastinal mass	Teratoma							Thymus, excision	After	20170704-0006			Desflurane
1211918	1975-04-08	44	Female	Liver cancer, Rectal Cancer	Adenocarcinoma							Radiofrequency ablation into liver	Before	20170705-0001			Desflurane				1.9	5.7	4	0.4
1211918	1975-04-08	44	Female	Liver cancer, Rectal Cancer	Adenocarcinoma							Radiofrequency ablation into liver	Middle	20170705-0002			Desflurane				0.5	7.8
1211918	1975-04-08	44	Female	Liver cancer, Rectal Cancer	Adenocarcinoma							Radiofrequency ablation into liver	After	20170705-0003			Desflurane				0.5	5.3
1625260	1938-02-12	81	Female	Colon Cancer	Adenocarcinoma	3.2x3	pT4a	pN1b		checked	intraabdominal metastasis	Colon, Anterior resection	Before	20170706-0001			Desflurane					5.7	63.9	19
1625260	1938-02-12	81	Female	Colon Cancer	Adenocarcinoma	3.2x3	pT4a	pN1b		checked	intraabdominal metastasis	Colon, Anterior resection	Middle	20170706-0002			Desflurane				0.5	7.2
1625260	1938-02-12	81	Female	Colon Cancer	Adenocarcinoma	3.2x3	pT4a	pN1b		checked	intraabdominal metastasis	Colon, Anterior resection	After	20170706-0003			Desflurane				4.3	8.6	32.2	6.7
210023	1945-03-20	74	Male	Prostate cancer	Adenocarcinoma		pT2c	N0				Prostate, radical prostatectomy	Before	20170710-0001			Sevoflurane					8.1
210023	1945-03-20	74	Male	Prostate cancer	Adenocarcinoma		pT2c	N0				Prostate, radical prostatectomy	Middle	20170710-0002			Sevoflurane				0.3	10.5
210023	1945-03-20	74	Male	Prostate cancer	Adenocarcinoma		pT2c	N0				Prostate, radical prostatectomy	After	20170710-0003			Sevoflurane				3.1	12.2
1481258	1972-01-09	47	Male	diseases of mediastinum	Pericardial cyst							Mediastinum excision	Before	20170710-0004			Desflurane
1481258	1972-01-09	47	Male	diseases of mediastinum	Pericardial cyst							Mediastinum excision	Middle	20170710-0005			Desflurane
1481258	1972-01-09	47	Male	diseases of mediastinum	Pericardial cyst							Mediastinum excision	After	20170710-0006			Desflurane
1143127	1952-11-28	67	Male	Lung cancer	Adenocarcinoma	2.8x2.1	pT1b	N0				Lung, right lower lobe, lobectomy	Before	20170710-0007			Sevoflurane			492	0.8	8.9
1143127	1952-11-28	67	Male	Lung cancer	Adenocarcinoma	2.8x2.1						Lung, right lower lobe, lobectomy	Middle	20170710-0008			Sevoflurane					8.8
1143127	1952-11-28	67	Male	Lung cancer	Adenocarcinoma	2.8x2.1						Lung, right lower lobe, lobectomy	After	20170710-0009			Sevoflurane			486	7.2	14.1		6.4
357133	1941-11-05	78	Male	Lung cancer	Squamous cell carcinoma	1.5x1						Lung, right lower lobe, segmentectomy	Before	20170711-0001			Desflurane			316	1.5	5.5
357133	1941-11-05	78	Male	Lung cancer	Squamous cell carcinoma	1.5x1						Lung, right lower lobe, segmentectomy	Middle	20170711-0002			Desflurane					7
357133	1941-11-05	78	Male	Lung cancer	Squamous cell carcinoma	1.5x1						Lung, right lower lobe, segmentectomy	After	20170711-0003			Desflurane		3.3	325	15.7	10		4.5
1622859	1955-07-20	64	Female	Colon Adenoma	Tubulovillous adenoma							Colon, Anterior resection	Before	20170711-0004			Desflurane					4.5	7.3	1
1622859	1955-07-20	64	Female	Colon Adenoma	Tubulovillous adenoma							Colon, Anterior resection	Middle	20170711-0005			Desflurane				0.5	13.9
1622859	1955-07-20	64	Female	Colon Adenoma	Tubulovillous adenoma							Colon, Anterior resection	After	20170711-0006			Desflurane				3.1	9.3	5.8	0.7
941024	1941-11-23	78	Male	Liver cancer, Colon Cancer	Adenocarcinoma	3X2.5	ypT3	ypN1b		checked	Liver	Liver, wedge resection, "Rectum, low anterior resection"	Before	20170711-0007			Desflurane					4.7	9.3	4.8
941024	1941-11-23	78	Male	Liver cancer, Colon Cancer	Adenocarcinoma	3X2.5	ypT3	ypN1b		checked	Liver	Liver, wedge resection, "Rectum, low anterior resection"	Middle	20170711-0008			Desflurane				0.5	14.1
941024	1941-11-23	78	Male	Liver cancer, Colon Cancer	Adenocarcinoma	3X2.5	ypT3	ypN1b		checked	Liver	Liver, wedge resection, "Rectum, low anterior resection"	After	20170711-0009			Desflurane				12.2	10.9	11.2	2.3
1527525	1949-08-14	70	Female	Colon Cancer	Adenocarcinoma	1.4x0.8	pT1					Colon, Rt hemicolectomy	Before	20170711-0010			Desflurane					4.7		4.6
1527525	1949-08-14	70	Female	Colon Cancer	Adenocarcinoma	1.4x0.8	pT1					Colon, Rt hemicolectomy	Middle	20170711-0011			Desflurane				0.5	8.3
1527525	1949-08-14	70	Female	Colon Cancer	Adenocarcinoma	1.4x0.8	pT1					Colon, Rt hemicolectomy	After	20170711-0012			Desflurane				2.2	7	1.8	2.8
1617258	1941-06-15	78	Female	Kidney cancer	Clear cell renal cell carcinoma	2.5x2x2.9						kidney, left, nephrectomy	Before	20170711-0013			Sevoflurane			527		8
1617258	1941-06-15	78	Female	Kidney cancer	Clear cell renal cell carcinoma	2.5x2x2.9						kidney, left, nephrectomy	Middle	20170711-0014			Sevoflurane				0.3	12.5
1617258	1941-06-15	78	Female	Kidney cancer	Clear cell renal cell carcinoma	2.5x2x2.9						kidney, left, nephrectomy	After	20170711-0015			Sevoflurane			429	3.2	14.2
1038710	1949-03-21	70	Male	Liver cancer	Hepatocellular carcinoma	2.2x1.5						Liver, right, lobectomy	Before	20170712-0001			Propofol					6.8
1038710	1949-03-21	70	Male	Liver cancer	Hepatocellular carcinoma	2.2x1.5						Liver, right, lobectomy	Middle	20170712-0002			Propofol		2.6			13.5
1038710	1949-03-21	70	Male	Liver cancer	Hepatocellular carcinoma	2.2x1.5						Liver, right, lobectomy	After	20170712-0003			Propofol		3.1		8.7	15.9
1335878	1954-09-23	65	Male	Lung cancer	Adenocarcinoma	4X4						Lung, right upper and middle lobe, bilobectomy	Before	20170712-0004			Desflurane					7.3
1335878	1954-09-23	65	Male	Lung cancer	Adenocarcinoma	4X4						Lung, right upper and middle lobe, bilobectomy	Middle	20170712-0005			Desflurane					21.2
1335878	1954-09-23	65	Male	Lung cancer	Adenocarcinoma	4X4						Lung, right upper and middle lobe, bilobectomy	After	20170712-0006			Desflurane				7.1	13.4
1178178	1966-06-16	53	Female	Liver cancer	Hepatocellular carcinoma	1.8x1						Liver, left, lateral sectionectomy	Before	20170712-0010			Sevoflurane					3.1
1178178	1966-06-16	53	Female	Liver cancer	Hepatocellular carcinoma	1.8x1						Liver, left, lateral sectionectomy	Middle	20170712-0011			Sevoflurane				0.6	7.8
1178178	1966-06-16	53	Female	Liver cancer	Hepatocellular carcinoma	1.8x1						Liver, left, lateral sectionectomy	After	20170712-0012			Sevoflurane				2	7
245713	1943-09-03	76	Male	Prostate cancer	Adenocarcinoma							Prostate, radical prostatectomy	Before	20170713-0001			Propofol					5.6
245713	1943-09-03	76	Male	Prostate cancer	Adenocarcinoma							Prostate, radical prostatectomy	Middle	20170713-0002			Propofol				0.3	9.1
245713	1943-09-03	76	Male	Prostate cancer	Adenocarcinoma							Prostate, radical prostatectomy	After	20170713-0003			Propofol				5.4	9.1
279778	1940-06-15	79	Female	Lung cancer	Adenocarcinoma	1x1						Lung, right lower lobe, lobectomy	Before	20170713-0004			Propofol			314		6.3
279778	1940-06-15	79	Female	Lung cancer	Adenocarcinoma	1x1						Lung, right lower lobe, lobectomy	Middle	20170713-0005			Propofol					6
279778	1940-06-15	79	Female	Lung cancer	Adenocarcinoma	1x1						Lung, right lower lobe, lobectomy	After	20170713-0006			Propofol				4.7	13
810921	1949-07-09	70	Male	Colon Cancer	Adenocarcinoma	1.3x1.1	pT2	pN1a				Colon, Anterior resection	Before	20170713-0007			Desflurane					8.4	5.6	1.3
810921	1949-07-09	70	Male	Colon Cancer	Adenocarcinoma	1.3x1.1	pT2	pN1a				Colon, Anterior resection	Middle	20170713-0008			Desflurane				0.5	11.9
810921	1949-07-09	70	Male	Colon Cancer	Adenocarcinoma	1.3x1.1	pT2	pN1a				Colon, Anterior resection	After	20170713-0009			Desflurane				9	8.5	5.3	0.9
1615070	1942-09-15	77	Male	Lung cancer	Squamous cell carcinoma	1.9x1.2	pT1a	N0				Lung, right upper lobe, lobectomy	Before	20170714-0001			Desflurane				2.2	8
1615070	1942-09-15	77	Male	Lung cancer	Squamous cell carcinoma	1.9x1.2	pT1a	N0				Lung, right upper lobe, lobectomy	Middle	20170714-0002			Desflurane				2.6	11.3
1615070	1942-09-15	77	Male	Lung cancer	Squamous cell carcinoma	1.9x1.2	pT1a	N0				Lung, right upper lobe, lobectomy	After	20170714-0003			Desflurane				6.3	10.4
1627434	1954-07-11	65	Female	Liver cancer	Cholangiocarcinama	8x7	pT2	N1	checked	checked		Liver, left, lobectomy	Before	20170717-0001			Desflurane			490	5	7	1280	5
1627434	1954-07-11	65	Female	Liver cancer	Cholangiocarcinama	8x7	pT2	N1	checked	checked		Liver, left, lobectomy	Middle	20170717-0002			Desflurane				0.7	20.3
1627434	1954-07-11	65	Female	Liver cancer	Cholangiocarcinama	8x7	pT2	N1	checked	checked		Liver, left, lobectomy	After	20170717-0003			Desflurane				12.5	11.8
1363866	1958-02-21	61	Male	Colon Cancer	Gallbladder								Before	20170718-0001			Desflurane					6.8	53	5.1
1363866	1958-02-21	61	Male	Colon Cancer	Gallbladder								Middle	20170718-0002			Desflurane				0.5	15.9
1363866	1958-02-21	61	Male	Colon Cancer	Gallbladder								After	20170718-0003			Desflurane				5.2	10.1	39.7	4.6
822561	1946-01-30	73	Male	Prostate cancer	Adenocarcinoma							Prostate, radical prostatectomy	Before	20170718-0004			Desflurane				0.4	7.3
822561	1946-01-30	73	Male	Prostate cancer	Adenocarcinoma							Prostate, radical prostatectomy	Middle	20170718-0005			Desflurane				0.5	13.1
822561	1946-01-30	73	Male	Prostate cancer	Adenocarcinoma							Prostate, radical prostatectomy	After	20170718-0006			Desflurane			373	5.6	12.4
705612	1952-07-15	67	Female	Lung cancer	Adenocarcinoma	3.6x2.8	pT2	N2	checked			Lung, right upper lobe, lobectomy	Before	20170719-0001			Desflurane			307	0.5	7.4
705612	1952-07-15	67	Female	Lung cancer	Adenocarcinoma	3.6x2.8	pT2	N2	checked			Lung, right upper lobe, lobectomy	Middle	20170719-0002			Desflurane					9.1
705612	1952-07-15	67	Female	Lung cancer	Adenocarcinoma	3.6x2.8	pT2	N2	checked			Lung, right upper lobe, lobectomy	After	20170719-0003			Desflurane			310	0.3	11.6
1615493	1949-05-29	70	Male	Colon Cancer	Adenocarcinoma	3.4x3.3	pT3	pN0		checked		Colon, Anterior resection	Before	20170720-0001			Sevoflurane					8.7	11.7	3.4
1615493	1949-05-29	70	Male	Colon Cancer	Adenocarcinoma	3.4x3.3	pT3	pN0		checked		Colon, Anterior resection	Middle	20170720-0002			Sevoflurane				0.5	14.3
1615493	1949-05-29	70	Male	Colon Cancer	Adenocarcinoma	3.4x3.3	pT3	pN0		checked		Colon, Anterior resection	After	20170720-0003			Sevoflurane				6.2	10.1	11.2	2.5
1475257	1958-08-16	61	Male	Liver cancer	Adenocarcinoma	1.5X1	pT1	N0				Liver, central hepatectomy	Before	20170721-0001			Desflurane			330		10.4	13.6	8.5
1475257	1958-08-16	61	Male	Liver cancer	Adenocarcinoma	1.5X1	pT1	N0				Liver, central hepatectomy	Middle	20170721-0002			Desflurane				0.5	22.3
1475257	1958-08-16	61	Male	Liver cancer	Adenocarcinoma	1.5X1	pT1	N0				Liver, central hepatectomy	After	20170721-0003			Desflurane				5	14.1
1624691	1944-04-23	75	Male	Colon Cancer	Adenocarcinoma	7x4.5	pT3	pN1b		checked		Colon, Anterior resection	Before	20170727-0001			Desflurane				3.4	7.7	25.1	9.4
1624691	1944-04-23	75	Male	Colon Cancer	Adenocarcinoma	7x4.5	pT3	pN1b		checked		Colon, Anterior resection	Middle	20170727-0002			Desflurane				1	14.7
1624691	1944-04-23	75	Male	Colon Cancer	Adenocarcinoma	7x4.5	pT3	pN1b		checked		Colon, Anterior resection	After	20170727-0003			Desflurane				5.5	8	22.5	2.2
1627107	1948-12-01	71	Male	Rectal Cancer	Adenocarcinoma	5.2X4.5	pT3	pN1b		checked		Rectum, low anterior resection	Before	20170727-0004			Sevoflurane					7.1	31.3	11.4
1627107	1948-12-01	71	Male	Rectal Cancer	Adenocarcinoma	5.2X4.5	pT3	pN1b		checked		Rectum, low anterior resection	Middle	20170727-0005			Sevoflurane					12.9
1627107	1948-12-01	71	Male	Rectal Cancer	Adenocarcinoma	5.2X4.5	pT3	pN1b		checked		Rectum, low anterior resection	After	20170727-0006			Sevoflurane					12	26.8	5.7
1022365	1952-04-05	67	Male	Lung cancer	Squamous cell carcinoma	2x1.7	pT1b	N0				Lung, right upper lobe, lobectomy	Before	20170727-0007			Propofol		1.4	287	0.5	7.5		1.7
1022365	1952-04-05	67	Male	Lung cancer	Squamous cell carcinoma	2x1.7	pT1b	N0				Lung, right upper lobe, lobectomy	Middle	20170727-0008			Propofol					23.6
1022365	1952-04-05	67	Male	Lung cancer	Squamous cell carcinoma	2x1.7	pT1b	N0				Lung, right upper lobe, lobectomy	After	20170727-0009			Propofol				2.6	27.2
1618068	1952-01-09	67	Female	Pancreas Cancer	Ductal adenocarcinoma	2..2x2	pT2	pN1	checked	checked		Pylorus preserving panceraticoduodenectomy (PPPD)	Before	20170728-0001			Desflurane					4.9	100.2
1618068	1952-01-09	67	Female	Pancreas Cancer	Ductal adenocarcinoma	2..2x2	pT2	pN1	checked	checked		Pylorus preserving panceraticoduodenectomy (PPPD)	Middle	20170728-0002			Desflurane		1.3			10.2
1618068	1952-01-09	67	Female	Pancreas Cancer	Ductal adenocarcinoma	2..2x2	pT2	pN1	checked	checked		Pylorus preserving panceraticoduodenectomy (PPPD)	After	20170728-0003			Desflurane		1.3	376	2.9	10.3
1624310	1956-02-01	63	Male											20170728-0004			Desflurane
1624310	1956-02-01	63	Male											20170728-0005			Desflurane
1614025	1955-05-23	64	Male	Prostate cancer	Adenocarcinoma		pT2c	N0		checked		Prostate, radical prostatectomy	Before	20170731-0001			Sevoflurane				0.3	6.5
1614025	1955-05-23	64	Male	Prostate cancer	Adenocarcinoma		pT2c	N0		checked		Prostate, radical prostatectomy	Middle	20170731-0002			Sevoflurane				0.3	7.8
1614025	1955-05-23	64	Male	Prostate cancer	Adenocarcinoma		pT2c	N0		checked		Prostate, radical prostatectomy	After	20170731-0003			Sevoflurane				1.9	8.3
307594	1953-07-03	66	Female	Pancreas Cancer	Sarcomatod carcinoma	9x7	pT3	N0	checked	checked		Pancreas and spleen, radical pancreatectomy and total splenectomy		20170731-0004			Desflurane
307594	1953-07-03	66	Female	Pancreas Cancer	Sarcomatod carcinoma	9x7	pT3	N0	checked	checked		Pancreas and spleen, radical pancreatectomy and total splenectomy		20170731-0005			Desflurane
255915	1958-10-27	61	Male	Prostate cancer	Adenocarcinoma							Prostate, radical prostatectomy	Before	20170801-0001			Desflurane				0.2	6.4
255915	1958-10-27	61	Male	Prostate cancer	Adenocarcinoma							Prostate, radical prostatectomy	Middle	20170801-0002			Desflurane				0.3	13.3
255915	1958-10-27	61	Male	Prostate cancer	Adenocarcinoma							Prostate, radical prostatectomy	After	20170801-0003			Desflurane				3.4	8.4
1626707	1949-02-28	70	Male											20170801-0004			Desflurane
1626707	1949-02-28	70	Male											20170801-0005			Desflurane
486840	1961-08-16	58	Male	Liver cancer	Hepatocellular carcinoma							Radiofrequency ablation into liver	Before	20170802-0001			Sevoflurane				0.2	2.4
486840	1961-08-16	58	Male	Liver cancer	Hepatocellular carcinoma							Radiofrequency ablation into liver	Middle	20170802-0002			Sevoflurane				0.5	1.9
486840	1961-08-16	58	Male	Liver cancer	Hepatocellular carcinoma							Radiofrequency ablation into liver	After	20170802-0003			Sevoflurane				1.5	2.4
586781	1964-07-09	55	Male		Cholangiocarcinama	5.7x5	pT2b	pN0	checked	checked		Liver, lobectomy	Before	20180620-0007			Desflurane			552	0.6	7.7
586781	1964-07-09	55	Male		Cholangiocarcinama	5.7x5	pT2b	pN0	checked	checked		Liver, lobectomy	Middle	20180620-0008			Desflurane				0.5	15
586781	1964-07-09	55	Male		Cholangiocarcinama	5.7x5	pT2b	pN0	checked	checked		Liver, lobectomy	After	20180620-0009			Desflurane			381	2.8	13.4
1676538	1949-10-17	70	Male	Colon Cancer	Adenocarcinoma	4.6X4	pT3	pN0	checked	checked		Colon, Rt hemicolectomy	Before	20180620-0004			Propofol			292		8.5	12.6	1.5
1676538	1949-10-17	70	Male	Colon Cancer	Adenocarcinoma	4.6X4	pT3	pN0	checked	checked		Colon, Rt hemicolectomy	Middle	20180620-0005			Propofol				0.4	14.2
1676538	1949-10-17	70	Male	Colon Cancer	Adenocarcinoma	4.6X4	pT3	pN0	checked	checked		Colon, Rt hemicolectomy	After	20180620-0006			Propofol				6.8	9.6	80.6	2
1390281	1948-06-15	71	Female	Colon Cancer	Adenocarcinoma	4X.3.5	pT3	pN1a	checked	checked		Rectosigmoid colon, low anterior resection	Before	20180621-0004			Propofol					6.1	17.2	6.8
1390281	1948-06-15	71	Female	Colon Cancer	Adenocarcinoma	4X.3.5	pT3	pN1a	checked	checked		Rectosigmoid colon, low anterior resection	Middle	20180621-0005			Propofol				0.3	7.9
1390281	1948-06-15	71	Female	Colon Cancer	Adenocarcinoma	4X.3.5	pT3	pN1a	checked	checked		Rectosigmoid colon, low anterior resection	After	20180621-0006			Propofol				8.1	10.3	15	4.9
128013	1943-09-05	76	Female	Colon Cancer	Adenocarcinoma	9X6.5	pT3	pN2a	checked	checked		Colon, Rt hemicolectomy	Before	20180621-0001			Propofol					9	60.4	35.1
128013	1943-09-05	76	Female	Colon Cancer	Adenocarcinoma	9X6.5	pT3	pN2a	checked	checked		Colon, Rt hemicolectomy	Middle	20180621-0002			Propofol				3.5	11.8
128013	1943-09-05	76	Female	Colon Cancer	Adenocarcinoma	9X6.5	pT3	pN2a	checked	checked		Colon, Rt hemicolectomy	After	20180621-0003			Propofol				10.1	7.3	20.4	11.9
1671142	1946-11-08	73	Female	Lung cancer	Adenocarcinoma	1.5X1.4	pT1a	N0	checked	checked		Lung, right upper lobe, lobectomy	Before	20180627-0001			Desflurane					4.5
1671142	1946-11-08	73	Female	Lung cancer	Adenocarcinoma	1.5X1.4	pT1a	N0	checked	checked		Lung, right upper lobe, lobectomy	Middle	20180627-0002			Desflurane					10.4
1671142	1946-11-08	73	Female	Lung cancer	Adenocarcinoma	1.5X1.4	pT1a	N0	checked	checked		Lung, right upper lobe, lobectomy	After	20180627-0003			Desflurane				7	8.6
1080657	1958-03-15	61	Male	Rectal Cancer	Adenocarcinoma	3.5X2.3	pT3	pN0	checked	checked		Rectum, low anterior resection	Before	20180705-0004			Propofol					7.1	8.7	6.5
1080657	1958-03-15	61	Male	Rectal Cancer	Adenocarcinoma	3.5X2.3	pT3	pN0	checked	checked		Rectum, low anterior resection	Middle	20180705-0005			Propofol				0.5	13.6
1080657	1958-03-15	61	Male	Rectal Cancer	Adenocarcinoma	3.5X2.3	pT3	pN0	checked	checked		Rectum, low anterior resection	After	20180705-0006			Propofol				10.4	13.6	7.3	3.1
1681459	1969-10-01	50	Male	Kidney cancer	Clear cell renal cell carcinoma	4.5X3.8X3.3	pT1b	N0				kidney, left, nephrectomy	Before	20180705-0001			Propofol					7.8
1681459	1969-10-01	50	Male	Kidney cancer	Clear cell renal cell carcinoma	4.5X3.8X3.3	pT1b	N0				kidney, left, nephrectomy	Middle	20180705-0002			Propofol				0.5	16.5
1681459	1969-10-01	50	Male	Kidney cancer	Clear cell renal cell carcinoma	4.5X3.8X3.3	pT1b	N0				kidney, left, nephrectomy	After	20180705-0003			Propofol		0.4	388	4.8	19.5
430087	1944-02-12	75	Male	Lung cancer	Squamous cell carcinoma	2.8x2.5	pT1c	N0	checked	checked		Lung, left upper lobe, lobectomy	Before	20180705-0007			Propofol				0.3	6.1
430087	1944-02-12	75	Male	Lung cancer	Squamous cell carcinoma	2.8x2.5	pT1c	N0	checked	checked		Lung, left upper lobe, lobectomy	Middle	20180705-0008			Propofol				0.3	8.8
430087	1944-02-12	75	Male	Lung cancer	Squamous cell carcinoma	2.8x2.5	pT1c	N0	checked	checked		Lung, left upper lobe, lobectomy	After	20180705-0009			Propofol				1.7	15.1
1673781	1965-03-05	54	Male	Prostate cancer	Adenocarcinoma		T1a	N0				Prostate, radical prostatectomy	Before	20180709-0001			Desflurane				0.3	9.3
1673781	1965-03-05	54	Male	Prostate cancer	Adenocarcinoma		T1a	N0				Prostate, radical prostatectomy	Middle	20180709-0002			Desflurane				1.1	12.2
1673781	1965-03-05	54	Male	Prostate cancer	Adenocarcinoma		T1a	N0				Prostate, radical prostatectomy	After	20180709-0003			Desflurane				5.2	8.6
317752	1943-01-25	76	Male	Colon Cancer	Adenocarcinoma	4.5X3	pT2	pN0	checked			Colon, Anterior resection	Before	20180712-0001			Propofol		1.1			6.5	6.9	3.8
317752	1943-01-25	76	Male	Colon Cancer	Adenocarcinoma	4.5X3	pT2	pN0	checked			Colon, Anterior resection	Middle	20180712-0002			Propofol				0.5	9.9
317752	1943-01-25	76	Male	Colon Cancer	Adenocarcinoma	4.5X3	pT2	pN0	checked			Colon, Anterior resection	After	20180712-0003			Propofol				5.2	7	6.7	3.1
156024	1954-03-11	65	Male	Prostate cancer	Adenocarcinoma		pT3a	N0				Prostate, radical prostatectomy	Before	20180723-0001			Propofol				0.3	5.5
156024	1954-03-11	65	Male	Prostate cancer	Adenocarcinoma		pT3a	N0				Prostate, radical prostatectomy	Middle	20180723-0002			Propofol				0.3	14.7
156024	1954-03-11	65	Male	Prostate cancer	Adenocarcinoma		pT3a	N0				Prostate, radical prostatectomy	After	20180723-0003			Propofol				2.7	8.1
1679639	1959-11-20	60	Female	Colon obstruction	Diffuse necrosis							Colon, laparoscopic anterior resection	Before	20180726-0001			Propofol					6.3		6.2
1679639	1959-11-20	60	Female	Colon obstruction	Diffuse necrosis							Colon, laparoscopic anterior resection	Middle	20180726-0002			Propofol				0.5	14.1
1679639	1959-11-20	60	Female	Colon obstruction	Diffuse necrosis							Colon, laparoscopic anterior resection	After	20180726-0003			Propofol				8.1	8.9	1.8	3.9
406920	1946-06-06	73	Male	Prostate cancer	Adenocarcinoma		pT3a		checked	checked		Prostate, radical prostatectomy	Before	20180731-0001			Desflurane				0.3	11.9
406920	1946-06-06	73	Male	Prostate cancer	Adenocarcinoma		pT3a		checked	checked		Prostate, radical prostatectomy	Middle	20180731-0002			Desflurane		1.7		1.3	22.8
406920	1946-06-06	73	Male	Prostate cancer	Adenocarcinoma		pT3a		checked	checked		Prostate, radical prostatectomy	After	20180731-0003			Desflurane		1.1	272	8.6	18.9
1669747	1950-07-01	69	Male	Prostate cancer	Adenocarcinoma	1.4x1.4	pT3a	N0		checked		Prostate, radical prostatectomy	Before	20180531-0007			Sevoflurane				0.3	5.5
1669747	1950-07-01	69	Male	Prostate cancer	Adenocarcinoma	1.4x1.4	pT3a	N0		checked		Prostate, radical prostatectomy	Middle	20180531-0008			Sevoflurane				0.3	9.5
1669747	1950-07-01	69	Male	Prostate cancer	Adenocarcinoma	1.4x1.4	pT3a	N0		checked		Prostate, radical prostatectomy	After	20180531-0009			Sevoflurane				1.7	8.6
1675509	1956-03-13	63	Female	Liver cancer	Hepatocellular carcinoma	1.2x1.1	pT1	pN0				Liver, monosegmentectomy	Before	20180601-0001			Sevoflurane					4.3	9.9	1.1
1675509	1956-03-13	63	Female	Liver cancer	Hepatocellular carcinoma	1.2x1.1	pT1	pN0				Liver, monosegmentectomy	Middle	20180601-0002			Sevoflurane				0.5	3.5
1675509	1956-03-13	63	Female	Liver cancer	Hepatocellular carcinoma	1.2x1.1	pT1	pN0				Liver, monosegmentectomy	After	20180601-0003			Sevoflurane				5.3	8.4
864561	1946-07-29	73	Male	Colon Cancer	Adenocarcinoma	6X4	pT4a	pN0	checked	checked		Colon, Anterior resection	Before	20180601-0004			Sevoflurane		0.6		0.5	5.8		3.2
864561	1946-07-29	73	Male	Colon Cancer	Adenocarcinoma	6X4	pT4a	pN0	checked	checked		Colon, Anterior resection	Middle	20180601-0005			Sevoflurane		0.5		0.6	12.8
864561	1946-07-29	73	Male	Colon Cancer	Adenocarcinoma	6X4	pT4a	pN0	checked	checked		Colon, Anterior resection	After	20180601-0006			Sevoflurane		0.8		5.6	7.6	16.4	2.5
794815	1948-05-08	71	Female	Colon Cancer	Adenocarcinoma	6.5X3.2	pT3a	pN0	checked	checked		Colon, Rt hemicolectomy	Before	20180601-0007			Sevoflurane			369		10	14.3	4.4
794815	1948-05-08	71	Female	Colon Cancer	Adenocarcinoma	6.5X3.2	pT3a	pN0	checked	checked		Colon, Rt hemicolectomy	Middle	20180601-0008			Sevoflurane				0.5	12.6
794815	1948-05-08	71	Female	Colon Cancer	Adenocarcinoma	6.5X3.2	pT3a	pN0	checked	checked		Colon, Rt hemicolectomy	After	20180601-0009			Sevoflurane			432	7.5	11.9	10.9	2.6
275012	1950-12-01	69	Male	Kidney cancer	Infiltrating urothelial carcinoma, Non-invasive papillary urothelial carcinoma	3x1.5,1.5x1.2	pT3	N0	checked			Kidney and Ureter, left, ureteronephrectomy	Before	20180605-0001			Sevoflurane		1.4		0.6	5.3
275012	1950-12-01	69	Male	Kidney cancer	Infiltrating urothelial carcinoma, Non-invasive papillary urothelial carcinoma	3x1.5,1.5x1.2	pT3	N0	checked			Kidney and Ureter, left, ureteronephrectomy	Middle	20180605-0002			Sevoflurane		3.5		0.3	12.7
275012	1950-12-01	69	Male	Kidney cancer	Infiltrating urothelial carcinoma, Non-invasive papillary urothelial carcinoma	3x1.5,1.5x1.2	pT3	N0	checked			Kidney and Ureter, left, ureteronephrectomy	After	20180605-0003			Sevoflurane				6.9	13.5
1382636	1949-04-19	70	Female	Colon Cancer	Adenocarcinoma	2X1.8,2.5X2	pT2	pN0	checked			Colon, Anterior resection	Before	20180607-0001			Desflurane					6.4	4.8	2.2
1382636	1949-04-19	70	Female	Colon Cancer	Adenocarcinoma	2X1.8,2.5X2	pT2	pN0	checked			Colon, Anterior resection	Middle	20180607-0002			Desflurane				0.5	12.8
1382636	1949-04-19	70	Female	Colon Cancer	Adenocarcinoma	2X1.8,2.5X2	pT2	pN0	checked			Colon, Anterior resection	After	20180607-0003			Desflurane				10.8	9.8	4.9	2
1398288	1958-12-03	61	Male	Prostate cancer	Adenocarcinoma		pT3a	N0		checked		Prostate, radical prostatectomy	Before	20180607-0004			Propofol				0.3	6.5
1398288	1958-12-03	61	Male	Prostate cancer	Adenocarcinoma		pT3a	N0		checked		Prostate, radical prostatectomy	Middle	20180607-0005			Propofol				0.3	12
1398288	1958-12-03	61	Male	Prostate cancer	Adenocarcinoma		pT3a	N0		checked		Prostate, radical prostatectomy	After	20180607-0006			Propofol				3.8	9.9
1465175	1944-09-02	75	Male	Rectal Cancer	Adenocarcinoma	6X5	pT3	pN0	checked	checked		Rectum, low anterior resection	Before	20180608-0001			Propofol					6.5	7.4	5.6
1465175	1944-09-02	75	Male	Rectal Cancer	Adenocarcinoma	6X5	pT3	pN0	checked	checked		Rectum, low anterior resection	Middle	20180608-0002			Propofol				0.5	14.5
1465175	1944-09-02	75	Male	Rectal Cancer	Adenocarcinoma	6X5	pT3	pN0	checked	checked		Rectum, low anterior resection	After	20180608-0003			Propofol				6	8.7	5.5	3.7
1673563	1963-09-16	56	Male	Liver cancer	Hepatocellular carcinoma	5.5X3.5	pT2	pN0	checked			Liver, right, lobectomy	Before	20180611-0001			Desflurane			377		10
1673563	1963-09-16	56	Male	Liver cancer	Hepatocellular carcinoma	5.5X3.5	pT2	pN0	checked			Liver, right, lobectomy	Middle	20180611-0002			Desflurane				0.5	25.3
1673563	1963-09-16	56	Male	Liver cancer	Hepatocellular carcinoma	5.5X3.5	pT2	pN0	checked			Liver, right, lobectomy	After	20180611-0003			Desflurane			378	3.5	20
252950	1949-04-08	70	Male	Colon Cancer	Adenocarcinoma	4.3x4	pT3	pN0	checked	checked		Colon, lower anterior resection	Before	20180611-0004			Desflurane			379	0.2	3.9	14.5	8
252950	1949-04-08	70	Male	Colon Cancer	Adenocarcinoma	4.3x4	pT3	pN0	checked	checked		Colon, lower anterior resection	Middle	20180611-0005			Desflurane				0.5	5.8
252950	1949-04-08	70	Male	Colon Cancer	Adenocarcinoma	4.3x4	pT3	pN0	checked	checked		Colon, lower anterior resection	After	20180611-0006			Desflurane				6.9	8.1	9.5	4.5
1157137	1948-11-18	71	Male	Liver cancer	Hepatocellular carcinoma	3X2.5	pT2	pN0	checked			Liver, hepatectomy	Before	20180611-0007			Desflurane				0.3	5.4
1157137	1948-11-18	71	Male	Liver cancer	Hepatocellular carcinoma	3X2.5	pT2	pN0	checked			Liver, hepatectomy	Middle	20180611-0008			Desflurane				0.5	14.1
1157137	1948-11-18	71	Male	Liver cancer	Hepatocellular carcinoma	3X2.5	pT2	pN0	checked			Liver, hepatectomy	After	20180611-0009			Desflurane				1.1	18.7
1545504	1945-07-07	74	Female	Colon Cancer	Adenocarcinoma	3X2.5	pT3	pN0	checked	checked		Colon, left hemicolectomy	Before	20180619-0001			Sevoflurane					7.5	2.2	3.5
1545504	1945-07-07	74	Female	Colon Cancer	Adenocarcinoma	3X2.5	pT3	pN0	checked	checked		Colon, left hemicolectomy	Middle	20180619-0002			Sevoflurane				0.5	10.4
1545504	1945-07-07	74	Female	Colon Cancer	Adenocarcinoma	3X2.5	pT3	pN0	checked	checked		Colon, left hemicolectomy	After	20180619-0003			Sevoflurane				3.5	549	2.1	3
1675030	1942-08-30	77	Male	Liver cancer	Hepatocellular carcinoma	1.7X1.5X3	pTis	pN0				Liver, left, lobectomy	Before	20180620-0001			Desflurane				1.5	8.2
1675030	1942-08-30	77	Male	Liver cancer	Hepatocellular carcinoma	1.7X1.5X3	pTis	pN0				Liver, left, lobectomy	Middle	20180620-0002			Desflurane				0.7	18.1
1675030	1942-08-30	77	Male	Liver cancer	Hepatocellular carcinoma	1.7X1.5X3	pTis	pN0				Liver, left, lobectomy	After	20180620-0003			Desflurane				5.8	10.8
1663563	1972-12-28	47	Female	Colon Cancer	Adenocarcinoma	3.5X3X0.4	pT1	pN1b				Colon, Rt hemicolectomy	Before	20180430-0001			Desflurane			343		17.9	14.3	5.5
1663563	1972-12-28	47	Female	Colon Cancer	Adenocarcinoma	3.5X3X0.4	pT1	pN1b				Colon, Rt hemicolectomy	Middle	20180430-0002			Desflurane				0.3	15.9
1663563	1972-12-28	47	Female	Colon Cancer	Adenocarcinoma	3.5X3X0.4	pT1	pN1b				Colon, Rt hemicolectomy	After	20180430-0003			Desflurane				4.4	9.4	11	4
1657211	1954-04-11	65	Male	Prostate cancer	Adenocarcinoma	1.5X1.3	pT2c	pN0				Prostate, radical prostatectomy	Before	20180503-0001			Propofol				0.3	4.6			6.98
1657211	1954-04-11	65	Male	Prostate cancer	Adenocarcinoma	1.5X1.3	pT2c	pN0				Prostate, radical prostatectomy	Middle	20180503-0002			Propofol				0.5	11.3
1657211	1954-04-11	65	Male	Prostate cancer	Adenocarcinoma	1.5X1.3	pT2c	pN0				Prostate, radical prostatectomy	After	20180503-0003			Propofol				3.5	9.7			0.02
834716	1946-03-25	73	Female	Colon Cancer	Adenocarcinoma	8X6.7	pT3	pN1b	checked	checked		Colon, Rt hemicolectomy	Before	20180508-0001			Desflurane				0.2	5.62	13.37		5.55
834716	1946-03-25	73	Female	Colon Cancer	Adenocarcinoma	8X6.7	pT3	pN1b	checked	checked		Colon, Rt hemicolectomy	Middle	20180508-0002			Desflurane				0.5	8.1
834716	1946-03-25	73	Female	Colon Cancer	Adenocarcinoma	8X6.7	pT3	pN1b	checked	checked		Colon, Rt hemicolectomy	After	20180508-0003			Desflurane				7.3	7.01	9.4		3
1668864	1954-01-27	65	Male	Liver cancer	Hepatocellular carcinoma	5X4	pT1	pN0				Liver, left, lobectomy	Before	20180509-0001			Desflurane				0.2	5.54				3.1
1668864	1954-01-27	65	Male	Liver cancer	Hepatocellular carcinoma	5X4	pT1	pN0				Liver, left, lobectomy	Middle	20180509-0002			Desflurane				0.3	11.2
1668864	1954-01-27	65	Male	Liver cancer	Hepatocellular carcinoma	5X4	pT1	pN0				Liver, left, lobectomy	After	20180509-0003			Desflurane				6.2	9.37				3.26
987020	1943-02-21	76	Male	Colon Cancer	Adenocarcinoma	5.5X4	pT3	pN0	checked	checked		Colon, Anterior resection, "Rectum, anterior resection"	Before	20180510-0001			Desflurane					10.92	0.6	6.05
987020	1943-02-21	76	Male	Colon Cancer	Adenocarcinoma	5.5X4	pT3	pN0	checked	checked		Colon, Anterior resection, "Rectum, anterior resection"	Middle	20180510-0002			Desflurane				0.9	8.4
987020	1943-02-21	76	Male	Colon Cancer	Adenocarcinoma	5.5X4	pT3	pN0	checked	checked		Colon, Anterior resection, "Rectum, anterior resection"	After	20180510-0003			Desflurane				9	12.95	2.17	4.07
1670560	1947-07-11	72	Male	Colon Cancer	Adenocarcinoma	7X5	pT3	pN0	checked	checked		Colon, Anterior resection	Before	20180510-0004			Desflurane					10.63	363.5	178.5
1670560	1947-07-11	72	Male	Colon Cancer	Adenocarcinoma	7X5	pT3	pN0	checked	checked		Colon, Anterior resection	Middle	20180510-0005			Desflurane				1.8	9.7
1670560	1947-07-11	72	Male	Colon Cancer	Adenocarcinoma	7X5	pT3	pN0	checked	checked		Colon, Anterior resection	After	20180510-0006			Desflurane				11.7	7.81	122.3	55
1313594	1960-03-24	59	Male	Liver cancer	Hepatocellular carcinoma	2.6X2.1X1.9	pT1	pN0				Liver, left, lobectomy	Before	20180514-0001			Desflurane					5.71
1313594	1960-03-24	59	Male	Liver cancer	Hepatocellular carcinoma	2.6X2.1X1.9	pT1	pN0				Liver, left, lobectomy	Middle	20180514-0002			Desflurane				0.5	12.2
1313594	1960-03-24	59	Male	Liver cancer	Hepatocellular carcinoma	2.6X2.1X1.9	pT1	pN0				Liver, left, lobectomy	After	20180514-0003			Desflurane				2.1	11.08				2.21
1203661	1953-02-14	66	Male	Prostate cancer	Adenocarcinoma		pT2c	N0	checked	checked		Prostate, radical prostatectomy	Before	20180514-0004			Sevoflurane				0.3	6.3			5.13
1203661	1953-02-14	66	Male	Prostate cancer	Adenocarcinoma		pT2c	N0	checked	checked		Prostate, radical prostatectomy	Middle	20180514-0005			Sevoflurane				0.3	18.2
1203661	1953-02-14	66	Male	Prostate cancer	Adenocarcinoma		pT2c	N0	checked	checked		Prostate, radical prostatectomy	After	20180514-0006			Sevoflurane				2.9	11.8			0.1
1265730	1961-09-20	58	Male	Colon Cancer	Adenocarcinoma							Colon, Low anterior resection	Before	20180515-0001			Desflurane					3.13	18.92	3.09
1265730	1961-09-20	58	Male	Colon Cancer	Adenocarcinoma							Colon, Low anterior resection	Middle	20180515-0002			Desflurane				0.5	8.4
1265730	1961-09-20	58	Male	Colon Cancer	Adenocarcinoma							Colon, Low anterior resection	After	20180515-0003			Desflurane				8.6	8.43	11.42	1.93
1671242	1955-12-06	64	Female	Colon Cancer	Adenocarcinoma	4.5X4.3	pT3	pN0	checked	checked		Colon, left hemicolectomy	Before	20180517-0001			Desflurane					6.95	0.67	2.81
1671242	1955-12-06	64	Female	Colon Cancer	Adenocarcinoma	4.5X4.3	pT3	pN0	checked	checked		Colon, left hemicolectomy	Middle	20180517-0002			Desflurane				0.5	12.1
1671242	1955-12-06	64	Female	Colon Cancer	Adenocarcinoma	4.5X4.3	pT3	pN0	checked	checked		Colon, left hemicolectomy	After	20180517-0003			Desflurane				10	11.33	2.14	2.12
1658906	1950-03-05	69	Male	Prostate cancer	Adenocarcinoma	2.5X1.5	pT3a	N0		checked		Prostate, radical prostatectomy	Before	20180528-0001			Desflurane				0.3	8.31			5.99
1658906	1950-03-05	69	Male	Prostate cancer	Adenocarcinoma	2.5X1.5	pT3a	N0		checked		Prostate, radical prostatectomy	Middle	20180528-0002			Desflurane				0.5	11.3
1658906	1950-03-05	69	Male	Prostate cancer	Adenocarcinoma	2.5X1.5	pT3a	N0		checked		Prostate, radical prostatectomy	After	20180528-0003			Desflurane				2.6	10.7			0.06
1671254	1951-07-22	68	Male	Colon Cancer	Adenocarcinoma	9X6.5	pT4a	pN1a	checked	checked		Colon, Low anterior resection	Before	20180531-0001			Desflurane				2.4	10.9
1671254	1951-07-22	68	Male	Colon Cancer	Adenocarcinoma	9X6.5	pT4a	pN1a	checked	checked		Colon, Low anterior resection	Middle	20180531-0002			Desflurane				0.5	20.9
1671254	1951-07-22	68	Male	Colon Cancer	Adenocarcinoma	9X6.5	pT4a	pN1a	checked	checked		Colon, Low anterior resection	After	20180531-0003			Desflurane				10.3	12.35	24.94	23.72
485403	1948-09-26	71	Female	Rectal Cancer	Adenocarcinoma	3.3X2.5	ypT2	ypN0				Rectum, low anterior resection	Before	20180531-0004			Desflurane					4.4		1.63
485403	1948-09-26	71	Female	Rectal Cancer	Adenocarcinoma	3.3X2.5	ypT2	ypN0				Rectum, low anterior resection	Middle	20180531-0005			Desflurane				0.5	6.9
485403	1948-09-26	71	Female	Rectal Cancer	Adenocarcinoma	3.3X2.5	ypT2	ypN0				Rectum, low anterior resection	After	20180531-0006			Desflurane				9.5	8.72		1.05
998293	1961-05-26	58	Female									kidney, left, nephrectomy	Before	20180413-0004			Propofol
998293	1961-05-26	58	Female									kidney, left, nephrectomy	Middle	20180413-0005			Propofol
998293	1961-05-26	58	Female									kidney, left, nephrectomy	After	20180413-0006			Propofol
945078	1956-03-04	63	Male	Colon Cancer	Adenocarcinoma	5X4	pT3	pN2b	checked	checked		Colon, Low anterior resection, "Rectum, low anterior resection"	Before	20180416-0001			Sevoflurane					6.42		2.74
945078	1956-03-04	63	Male	Colon Cancer	Adenocarcinoma	5X4	pT3	pN2b	checked	checked		Colon, Low anterior resection, "Rectum, low anterior resection"	Middle	20180416-0002			Sevoflurane		1.5		0.5	14.5
945078	1956-03-04	63	Male	Colon Cancer	Adenocarcinoma	5X4	pT3	pN2b	checked	checked		Colon, Low anterior resection, "Rectum, low anterior resection"	After	20180416-0003			Sevoflurane		2	347	9.2	8.49	7.54	1.23
1532968	1956-02-08	63	Male	Colon Cancer	Adenocarcinoma	3X2.5	pT4a	pN1c	checked	checked		Colon, left hemicolectomy	Before	20180417-0001			Desflurane					5.11	1628.6	17.58
1532968	1956-02-08	63	Male	Colon Cancer	Adenocarcinoma	3X2.5	pT4a	pN1c	checked	checked		Colon, left hemicolectomy	Middle	20180417-0002			Desflurane				0.3	12.3
1532968	1956-02-08	63	Male	Colon Cancer	Adenocarcinoma	3X2.5	pT4a	pN1c	checked	checked		Colon, left hemicolectomy	After	20180417-0003			Desflurane				7.6	9.48	47.11	3.6
1663945	1956-04-02	63	Male	Rectal Cancer	Adenocarcinoma	9X6	pT3	pN0	checked	checked		Rectum, low anterior resection	Before	20180420-0001			Desflurane					7.38	11.35	8.09
1663945	1956-04-02	63	Male	Rectal Cancer	Adenocarcinoma	9X6	pT3	pN0	checked	checked		Rectum, low anterior resection	Middle	20180420-0002			Desflurane				0.5	7.5
1663945	1956-04-02	63	Male	Rectal Cancer	Adenocarcinoma	9X6	pT3	pN0	checked	checked		Rectum, low anterior resection	After	20180420-0003			Desflurane		3.3		27.6	0.88		4.1
221725	1947-05-12	72	Male	Lung cancer	Large cell neuroendocrine carcinoma	3.2x2.5	pT2a	N0	checked	checked		Lung, right middle lobe, lobectomy	Before	20180423-0001			Desflurane				0.3	11.2
221725	1947-05-12	72	Male	Lung cancer	Large cell neuroendocrine carcinoma	3.2x2.5	pT2a	N0	checked	checked		Lung, right middle lobe, lobectomy	Middle	20180423-0002			Desflurane					12.6
221725	1947-05-12	72	Male	Lung cancer	Large cell neuroendocrine carcinoma	3.2x2.5	pT2a	N0	checked	checked		Lung, right middle lobe, lobectomy	After	20180423-0003			Desflurane			380	14.1	14.8
710596	1949-11-26	70	Male	Colon Cancer	Adenocarcinoma	3.7X2.3	pT3	pN1b	checked	checked		Colon, Anterior resection, "Rectum, anterior resection"	Before	20180424-0001			Desflurane					5.52	7.67	2.6
710596	1949-11-26	70	Male	Colon Cancer	Adenocarcinoma	3.7X2.3	pT3	pN1b	checked	checked		Colon, Anterior resection, "Rectum, anterior resection"	Middle	20180424-0002			Desflurane				0.3	8.6
710596	1949-11-26	70	Male	Colon Cancer	Adenocarcinoma	3.7X2.3	pT3	pN1b	checked	checked		Colon, Anterior resection, "Rectum, anterior resection"	After	20180424-0003			Desflurane				5.1	6.84	5.5	2.12
1666107	1942-03-07	77	Female	Kidney cancer	Clear cell renal cell carcinoma	5X5	pT1b					kidney, left, nephrectomy	Before	20180424-0004			Desflurane				0.3	11.4
1666107	1942-03-07	77	Female	Kidney cancer	Clear cell renal cell carcinoma	5X5	pT1b					kidney, left, nephrectomy	Middle	20180424-0005			Desflurane				0.5	19.6
1666107	1942-03-07	77	Female	Kidney cancer	Clear cell renal cell carcinoma	5X5	pT1b					kidney, left, nephrectomy	After	20180424-0006			Desflurane		4.3		5.7	15.7
1318325	1943-09-20	76	Male	Liver cancer	Metastatic adenocarcinoma							Liver, wedge resection	Before	20180425-0001			Desflurane				0.5	4.87		31.84
1318325	1943-09-20	76	Male	Liver cancer	Metastatic adenocarcinoma							Liver, wedge resection	Middle	20180425-0002			Desflurane				0.5	5.7
1318325	1943-09-20	76	Male	Liver cancer	Metastatic adenocarcinoma							Liver, wedge resection	After	20180425-0003			Desflurane				5.1	7.42
1397922	1941-06-06	78	Male	Colon Cancer	Adenocarcinoma	4.2X2.8	pT2	pN1c	checked			Colon, Anterior resection, "Rectum, anterior resection"	Before	20180426-0001			Desflurane					4.07	10.79	12.38
1397922	1941-06-06	78	Male	Colon Cancer	Adenocarcinoma	4.2X2.8	pT2	pN1c	checked			Colon, Anterior resection, "Rectum, anterior resection"	Middle	20180426-0002			Desflurane				0.5	8.3
1397922	1941-06-06	78	Male	Colon Cancer	Adenocarcinoma	4.2X2.8	pT2	pN1c	checked			Colon, Anterior resection, "Rectum, anterior resection"	After	20180426-0003			Desflurane				3.5	5.43	8.57	5.44
1661646	1953-04-12	66	Male	Lung cancer	Squamous cell carcinoma	3X1.5	pT1b	N0	checked	checked		Lung, right lower lobe, lobectomy	Before	20180426-0004			Sevoflurane				0.1	5.99
1661646	1953-04-12	66	Male	Lung cancer	Squamous cell carcinoma	3X1.5	pT1b	N0	checked	checked		Lung, right lower lobe, lobectomy	Middle	20180426-0005			Sevoflurane					7.1
1661646	1953-04-12	66	Male	Lung cancer	Squamous cell carcinoma	3X1.5	pT1b	N0	checked	checked		Lung, right lower lobe, lobectomy	After	20180426-0006			Sevoflurane				5	9.4
1667958	1947-03-15	72	Male	Colon Cancer	Adenocarcinoma	3.6X2.7X1	pT2	pN0				Colon, Anterior resection	Before	20180426-0007			Desflurane					6.79	12.7	2.03
1667958	1947-03-15	72	Male	Colon Cancer	Adenocarcinoma	3.6X2.7X1	pT2	pN0				Colon, Anterior resection	Middle	20180426-0008			Desflurane				0.3	10.1
1667958	1947-03-15	72	Male	Colon Cancer	Adenocarcinoma	3.6X2.7X1	pT2	pN0				Colon, Anterior resection	After	20180426-0009			Desflurane				2.5	9.13	9.21	1.77
1069515	1953-02-13	66	Male	Kidney cancer	Clear cell renal cell carcinoma	5.5X5	pT1b	N0				Kidney, right, nephrectomy	Before	20180427-0004			Propofol		1		0.4	6.91
1069515	1953-02-13	66	Male	Kidney cancer	Clear cell renal cell carcinoma	5.5X5	pT1b	N0				Kidney, right, nephrectomy	Middle	20180427-0005			Propofol				17.4	13.8
1069515	1953-02-13	66	Male	Kidney cancer	Clear cell renal cell carcinoma	5.5X5	pT1b	N0				Kidney, right, nephrectomy	After	20180427-0006			Propofol				18.9	10.9
1576308	1953-11-10	66	Male	Colon Cancer	Adenocarcinoma	3.7X3.2X1	pT3	pN0	checked			Colon, Anterior resection	Before	20180427-0001			Desflurane			324		5.09
1576308	1953-11-10	66	Male	Colon Cancer	Adenocarcinoma	3.7X3.2X1	pT3	pN0	checked			Colon, Anterior resection	Middle	20180427-0002			Desflurane				0.5	7.15
1576308	1953-11-10	66	Male	Colon Cancer	Adenocarcinoma	3.7X3.2X1	pT3	pN0	checked			Colon, Anterior resection	After	20180427-0003			Desflurane				3.3	4.1	4.34	2.22
1611300		119	Male	Colon Cancer								Colon, left hemicolectomy	Before	20180328-0004			Desflurane
1611300		119	Male	Colon Cancer								Colon, left hemicolectomy	Middle	20180328-0005			Desflurane
1611300		119	Male	Colon Cancer								Colon, left hemicolectomy	After	20180328-0006			Desflurane
1323422		119	Male	Liver cancer	Hepatocellular carcinoma							Liver, hepatectomy	Before	20180328-0001			Desflurane
1323422		119	Male	Liver cancer	Hepatocellular carcinoma							Liver, hepatectomy	Middle	20180328-0002			Desflurane
1323422		119	Male	Liver cancer	Hepatocellular carcinoma							Liver, hepatectomy	After	20180328-0003			Desflurane
613259		119	Male	Pancreas Cancer								Prostate, radical prostatectomy	Before	20180329-0001			Propofol
613259		119	Male	Pancreas Cancer								Prostate, radical prostatectomy	Middle	20180329-0002			Propofol
613259		119	Male	Pancreas Cancer								Prostate, radical prostatectomy	After	20180329-0003			Propofol
1361692		119	Female	Colon Cancer								Lap hemicolectomy, Rt	Before	20180402-0004			Desflurane
1361692		119	Female	Colon Cancer								Lap hemicolectomy, Rt	Middle	20180402-0005			Desflurane
1361692		119	Female	Colon Cancer								Lap hemicolectomy, Rt	After	20180402-0006			Desflurane
1144078		119	Male	Kidney cancer								Kidney, right, nephrectomy	Before	20180402-0001			Propofol
1144078		119	Male	Kidney cancer								Kidney, right, nephrectomy	Middle	20180402-0002			Propofol
1144078		119	Male	Kidney cancer								Kidney, right, nephrectomy	After	20180402-0003			Propofol
714623		119	Male	Rectal Cancer								Rectum, low anterior resection	Before	20180403-0001			Desflurane
714623		119	Male	Rectal Cancer								Rectum, low anterior resection	Middle	20180403-0002			Desflurane
714623		119	Male	Rectal Cancer								Rectum, low anterior resection	After	20180403-0003			Desflurane
627895		119	Male	Pancreas Cancer								Prostate, radical prostatectomy	Before	20180403-0004			Desflurane
627895		119	Male	Pancreas Cancer								Prostate, radical prostatectomy	Middle	20180403-0005			Desflurane
627895		119	Male	Pancreas Cancer								Prostate, radical prostatectomy	After	20180403-0006			Desflurane
877111		119	Male	Rectal Cancer								Rectum, low anterior resection	Before	20180405-0001			Desflurane
877111		119	Male	Rectal Cancer								Rectum, low anterior resection	Middle	20180405-0002			Desflurane
877111		119	Male	Rectal Cancer								Rectum, low anterior resection	After	20180405-0003			Desflurane
220440		119	Male	Prostate cancer								Prostate, radical prostatectomy	Before	20180405-0004			Desflurane
220440		119	Male	Prostate cancer								Prostate, radical prostatectomy	Middle	20180405-0005			Desflurane
220440		119	Male	Prostate cancer								Prostate, radical prostatectomy	After	20180405-0006			Desflurane
1664849		119	Male	Rectal Cancer								Rectum, low anterior resection	Before	20180410-0007			Desflurane
1664849		119	Male	Rectal Cancer								Rectum, low anterior resection	Middle	20180410-0008			Desflurane
1664849		119	Male	Rectal Cancer								Rectum, low anterior resection	After	20180410-0009			Desflurane
1541322		119	Male	Colon Cancer								Colon, Anterior resection	Before	20180410-0001			Desflurane
1541322		119	Male	Colon Cancer								Colon, Anterior resection	Middle	20180410-0002			Desflurane
1541322		119	Male	Colon Cancer								Colon, Anterior resection	After	20180410-0003			Desflurane
552779		119	Female	Lung cancer									Before	20180410-0010			Desflurane
552779		119	Female	Lung cancer									Middle	20180410-0011			Desflurane
552779		119	Female	Lung cancer									After	20180410-0012			Desflurane
1574575		119	Female	Rectal Cancer								Rectum, low anterior resection	Before	20180413-0001			Desflurane
1574575		119	Female	Rectal Cancer								Rectum, low anterior resection	Middle	20180413-0002			Desflurane
1574575		119	Female	Rectal Cancer								Rectum, low anterior resection	After	20180413-0003			Desflurane
384325		119	Male	Colon Cancer								Colon, Anterior resection	Before	20180321-0004			Propofol
384325		119	Male	Colon Cancer								Colon, Anterior resection	Middle	20180321-0005			Propofol
384325		119	Male	Colon Cancer								Colon, Anterior resection	After	20180321-0006			Propofol
1664706		119	Male	Colon Cancer								Colon, left hemicolectomy	Before	20180321-0007			Propofol
1664706		119	Male	Colon Cancer								Colon, left hemicolectomy	Middle	20180321-0008			Propofol
1664706		119	Male	Colon Cancer								Colon, left hemicolectomy	After	20180321-0009			Propofol
941024		119	Male	Rectal Cancer	Metastatic adenocarcinoma						Liver	Liver, hepatectomy	Before	20180321-0001			Desflurane
941024		119	Male	Rectal Cancer	Metastatic adenocarcinoma						Liver	Liver, hepatectomy	Middle	20180321-0002			Desflurane
941024		119	Male	Rectal Cancer	Metastatic adenocarcinoma						Liver	Liver, hepatectomy	After	20180321-0003			Desflurane
897979		119	Male	Rectal Cancer								Rectum, low anterior resection	Before	20180322-0010			Sevoflurane
897979		119	Male	Rectal Cancer								Rectum, low anterior resection	Middle	20180322-0011			Sevoflurane
897979		119	Male	Rectal Cancer								Rectum, low anterior resection	After	20180322-0012			Sevoflurane
894975		119	Male	Colon Cancer								Colon, Anterior resection	Before	20180322-0001			Desflurane
894975		119	Male	Colon Cancer								Colon, Anterior resection	Middle	20180322-0002			Desflurane
894975		119	Male	Colon Cancer								Colon, Anterior resection	After	20180322-0003			Desflurane
1068087		119	Male	Lung cancer									Before	20180322-0004			Propofol
1068087		119	Male	Lung cancer									Middle	20180322-0005			Propofol
1068087		119	Male	Lung cancer									After	20180322-0006			Propofol
268954		119	Male	Prostate cancer								Prostate, radical prostatectomy	Before	20180322-0007			Propofol
268954		119	Male	Prostate cancer								Prostate, radical prostatectomy	Middle	20180322-0008			Propofol
268954		119	Male	Prostate cancer								Prostate, radical prostatectomy	After	20180322-0009			Propofol
509812		119	Male	Kidney cancer								kidney, left, nephrectomy	Before	20180323-0004			Sevoflurane
509812		119	Male	Kidney cancer								kidney, left, nephrectomy	Middle	20180323-0005			Sevoflurane
509812		119	Male	Kidney cancer								kidney, left, nephrectomy	After	20180323-0006			Sevoflurane
1213980		119	Male	Prostate cancer								Prostate, radical prostatectomy	Before	20180323-0001			Propofol
1213980		119	Male	Prostate cancer								Prostate, radical prostatectomy	Middle	20180323-0002			Propofol
1213980		119	Male	Prostate cancer								Prostate, radical prostatectomy	After	20180323-0003			Propofol
419721		119	Male	Lung cancer									Before	20180326-0001			Sevoflurane
419721		119	Male	Lung cancer									Middle	20180326-0002			Sevoflurane
419721		119	Male	Lung cancer									After	20180326-0003			Sevoflurane
1663665		119	Male	Colon Cancer								Colon, Anterior resection	Before	20180327-0004			Desflurane
1663665		119	Male	Colon Cancer								Colon, Anterior resection	Middle	20180327-0005			Desflurane
1663665		119	Male	Colon Cancer								Colon, Anterior resection	After	20180327-0006			Desflurane
1155569		119	Male	Colon Cancer								Colon, Anterior resection	Before	20180327-0001			Desflurane
1155569		119	Male	Colon Cancer								Colon, Anterior resection	Middle	20180327-0001			Desflurane
1155569		119	Male	Colon Cancer								Colon, Anterior resection	After	20180327-0003			Desflurane
1156350		119	Male	Prostate cancer								Prostate, radical prostatectomy	Before	20180327-0007			Desflurane
1156350		119	Male	Prostate cancer								Prostate, radical prostatectomy	Middle	20180327-0008			Desflurane
1156350		119	Male	Prostate cancer								Prostate, radical prostatectomy	After	20180327-0009			Desflurane
1177870		119	Male	Colon Cancer								Colon, Rt hemicolectomy	Before	20180227-0001			Desflurane
1177870		119	Male	Colon Cancer								Colon, Rt hemicolectomy	Middle	20180227-0002			Desflurane
1177870		119	Male	Colon Cancer								Colon, Rt hemicolectomy	After	20180227-0003			Desflurane
381262		119	Male	Colon Cancer								Colon, Rt hemicolectomy	Before	20180306-0004			Propofol
381262		119	Male	Colon Cancer								Colon, Rt hemicolectomy	Middle	20180306-0005			Propofol
381262		119	Male	Colon Cancer								Colon, Rt hemicolectomy	After	20180306-0006			Propofol
1240481		119	Female	Lung cancer									Before	20180306-0001			Desflurane
1240481		119	Female	Lung cancer									Middle	20180306-0002			Desflurane
1240481		119	Female	Lung cancer									After	20180306-0003			Desflurane
1660327		119	Male	Colon Cancer									Before	20180307-0004			Propofol
1660327		119	Male	Colon Cancer									Middle	20180307-0005			Propofol
1660327		119	Male	Colon Cancer									After	20180307-0006			Propofol
1653236		119	Male	Colon Cancer								Colon, Anterior resection	Before	20180313-0001			Desflurane
1653236		119	Male	Colon Cancer								Colon, Anterior resection	Middle	20180313-0002			Desflurane
1653236		119	Male	Colon Cancer								Colon, Anterior resection	After	20180313-0003			Desflurane
931449		119	Male	Prostate cancer								Prostate, radical prostatectomy	Before	20180313-0004			Desflurane
931449		119	Male	Prostate cancer								Prostate, radical prostatectomy	Middle	20180313-0005			Desflurane
931449		119	Male	Prostate cancer								Prostate, radical prostatectomy	After	20180313-0006			Desflurane
527091		119	Male	Rectal Cancer									Before	20180314-0001			Desflurane
527091		119	Male	Rectal Cancer									Middle	20180314-0002			Desflurane
527091		119	Male	Rectal Cancer									After	20180314-0003			Desflurane
1661026		119	Male	Colon Cancer								Colon, left hemicolectomy	Before	20180314-0004			Desflurane
1661026		119	Male	Colon Cancer								Colon, left hemicolectomy	Middle	20180314-0005			Desflurane
1661026		119	Male	Colon Cancer								Colon, left hemicolectomy	After	20180314-0006			Desflurane
1652085		119	Male	Rectal Cancer									Before	20180315-0001			Desflurane
1652085		119	Male	Rectal Cancer									Middle	20180315-0002			Desflurane
1652085		119	Male	Rectal Cancer									After	20180315-0003			Desflurane
922931		119	Male	Colon Cancer								Colon, Anterior resection	Before	20180319-0001			Desflurane
922931		119	Male	Colon Cancer								Colon, Anterior resection	Middle	20180319-0002			Desflurane
922931		119	Male	Colon Cancer								Colon, Anterior resection	After	20180319-0003			Desflurane
1137249		119	Male	Liver cancer	Hepatocellular carcinoma							Liver, hepatectomy	Before	20180319-0004			Desflurane
1137249		119	Male	Liver cancer	Hepatocellular carcinoma							Liver, hepatectomy	Middle	20180319-0005			Desflurane
1137249		119	Male	Liver cancer	Hepatocellular carcinoma							Liver, hepatectomy	After	20180319-0006			Desflurane
878840		119	Male	Colon Cancer								Colon, Anterior resection	Before	20180320-0001			Desflurane
878840		119	Male	Colon Cancer								Colon, Anterior resection	Middle	20180320-0002			Desflurane
878840		119	Male	Colon Cancer								Colon, Anterior resection	After	20180320-0003			Desflurane
1649051		119	Male	Rectal Cancer								Rectum, low anterior resection	Before	20180320-0004			Desflurane
1649051		119	Male	Rectal Cancer								Rectum, low anterior resection	Middle	20180320-0005			Desflurane
1649051		119	Male	Rectal Cancer								Rectum, low anterior resection	After	20180320-0006			Desflurane
466784		119	Male	Prostate cancer								Prostate, radical prostatectomy	Before	20180208-0010			Propofol
466784		119	Male	Prostate cancer								Prostate, radical prostatectomy	Middle	20180208-0011			Propofol
466784		119	Male	Prostate cancer								Prostate, radical prostatectomy	After	20180208-0012			Propofol
288024		119	Male	Liver cancer	Hepatocellular carcinoma								Before	20180209-0001			Propofol
288024		119	Male	Liver cancer	Hepatocellular carcinoma								Middle	20180209-0002			Propofol
288024		119	Male	Liver cancer	Hepatocellular carcinoma								After	20180209-0003			Propofol
1435411		119	Male	Prostate cancer								Prostate, radical prostatectomy	Before	20180209-0004			Desflurane
1435411		119	Male	Prostate cancer								Prostate, radical prostatectomy	Middle	20180209-0005			Desflurane
1435411		119	Male	Prostate cancer								Prostate, radical prostatectomy	After	20180209-0006			Desflurane
1112689		119	Male	Rectal Cancer								Rectum, low anterior resection	Before	20180212-0001			Desflurane
1112689		119	Male	Rectal Cancer								Rectum, low anterior resection	Middle	20180212-0002			Desflurane
1112689		119	Male	Rectal Cancer								Rectum, low anterior resection	After	20180212-0003			Desflurane
1130643		119	Male	Rectal Cancer								Rectum, low anterior resection	Before	20180219-0001			Desflurane
1130643		119	Male	Rectal Cancer								Rectum, low anterior resection	Middle	20180219-0002			Desflurane
1130643		119	Male	Rectal Cancer								Rectum, low anterior resection	After	20180219-0003			Desflurane
1660583		119	Male	Colon Cancer								Colon, Anterior resection	Before	20180220-0001			Desflurane
1660583		119	Male	Colon Cancer								Colon, Anterior resection	Middle	20180220-0002			Desflurane
1660583		119	Male	Colon Cancer								Colon, Anterior resection	After	20180220-0003			Desflurane
1656789		119	Male	Prostate cancer								Prostate, radical prostatectomy	Before	20180220-0004			Desflurane
1656789		119	Male	Prostate cancer								Prostate, radical prostatectomy	Middle	20180220-0005			Desflurane
1656789		119	Male	Prostate cancer								Prostate, radical prostatectomy	After	20180220-0006			Desflurane
1615150		119	Male	Colon Cancer								Colon, Low anterior resection	Before	20180221-0001			Propofol
1615150		119	Male	Colon Cancer								Colon, Low anterior resection	Middle	20180221-0002			Propofol
1615150		119	Male	Colon Cancer								Colon, Low anterior resection	After	20180221-0003			Propofol
1660406		119	Male	Rectal Cancer								Rectum, low anterior resection	Before	20180222-0001			Desflurane
1660406		119	Male	Rectal Cancer								Rectum, low anterior resection	Middle	20180222-0002			Desflurane
1660406		119	Male	Rectal Cancer								Rectum, low anterior resection	After	20180222-0003			Desflurane
1645810		119	Male	Rectal Cancer								Rectum, low anterior resection	Before	20180222-0007			Desflurane
1645810		119	Male	Rectal Cancer								Rectum, low anterior resection	Middle	20180222-0008			Desflurane
1645810		119	Male	Rectal Cancer								Rectum, low anterior resection	After	20180222-0009			Desflurane
1361959		119	Male	Colon Cancer								Colon, Low anterior resection	Before	20180222-0004			Desflurane
1361959		119	Male	Colon Cancer								Colon, Low anterior resection	Middle	20180222-0005			Desflurane
1361959		119	Male	Colon Cancer								Colon, Low anterior resection	After	20180222-0006			Desflurane
1555336		119	Female	Liver cancer	Hepatocellular carcinoma								Before	20180223-0001			Propofol
1555336		119	Female	Liver cancer	Hepatocellular carcinoma								Middle	20180223-0002			Propofol
1555336		119	Female	Liver cancer	Hepatocellular carcinoma								After	20180223-0003			Propofol
815553		119	Male	Prostate cancer								Prostate, radical prostatectomy	Before	20180226-0001			Sevoflurane
815553		119	Male	Prostate cancer								Prostate, radical prostatectomy	Middle	20180226-0002			Sevoflurane
815553		119	Male	Prostate cancer								Prostate, radical prostatectomy	After	20180226-0003			Sevoflurane
1318807		119	Male	Colon Cancer								Colon, Anterior resection	Before	20180118-0001			Desflurane
1318807		119	Male	Colon Cancer								Colon, Anterior resection	Middle	20180118-0002			Desflurane
1318807		119	Male	Colon Cancer								Colon, Anterior resection	After	20180118-0003			Desflurane
1654468		119	Male	Rectal Cancer								Rectum, low anterior resection	Before	20180119-0001			Desflurane
1654468		119	Male	Rectal Cancer								Rectum, low anterior resection	Middle	20180119-0002			Desflurane
1654468		119	Male	Rectal Cancer								Rectum, low anterior resection	After	20180119-0003			Desflurane
639376		119	Female	Lung cancer									Before	20180122-0001			Desflurane
639376		119	Female	Lung cancer									Middle	20180122-0002			Desflurane
639376		119	Female	Lung cancer									After	20180122-0003			Desflurane
480490		119	Male	Colon Cancer								Colon, Low anterior resection	Before	20180123-0001			Desflurane
480490		119	Male	Colon Cancer								Colon, Low anterior resection	Middle	20180123-0002			Desflurane
480490		119	Male	Colon Cancer								Colon, Low anterior resection	After	20180123-0003			Desflurane
193431		119	Male	Colon Cancer								Colon, Low anterior resection	Before	20180123-0004			Desflurane
193431		119	Male	Colon Cancer								Colon, Low anterior resection	Middle	20180123-0005			Desflurane
193431		119	Male	Colon Cancer								Colon, Low anterior resection	After	20180123-0006			Desflurane
713766		119	Male	Prostate cancer								Prostate, radical prostatectomy	Before	20180123-0007			Desflurane
713766		119	Male	Prostate cancer								Prostate, radical prostatectomy	Middle	20180123-0008			Desflurane
713766		119	Male	Prostate cancer								Prostate, radical prostatectomy	After	20180123-0009			Desflurane
1115764		119	Male	Colon Cancer								Colon, Rt hemicolectomy	Before	20180125-0004			Desflurane
1115764		119	Male	Colon Cancer								Colon, Rt hemicolectomy	Middle	20180125-0005			Desflurane
1115764		119	Male	Colon Cancer								Colon, Rt hemicolectomy	After	20180125-0006			Desflurane
1648913		119	Female	Kidney cancer								kidney, left, nephrectomy	Before	20180126-0001			Desflurane
1648913		119	Female	Kidney cancer								kidney, left, nephrectomy	Middle	20180126-0002			Desflurane
1648913		119	Female	Kidney cancer								kidney, left, nephrectomy	After	20180126-0003			Desflurane
1070765		119	Male	Rectal Cancer								Rectum, low anterior resection	Before	20180130-0001			Desflurane
1070765		119	Male	Rectal Cancer								Rectum, low anterior resection	Middle	20180130-0002			Desflurane
1070765		119	Male	Rectal Cancer								Rectum, low anterior resection	After	20180130-0003			Desflurane
1419947		119	Male	Colon Cancer								Colon, Low anterior resection	Before	20180201-0001			Desflurane
1419947		119	Male	Colon Cancer								Colon, Low anterior resection	Middle	20180201-0002			Desflurane
1419947		119	Male	Colon Cancer								Colon, Low anterior resection	After	20180201-0003			Desflurane
1128203		119	Male	Prostate cancer								Prostate, radical prostatectomy	Before	20180205-0001			Desflurane
1128203		119	Male	Prostate cancer								Prostate, radical prostatectomy	Middle	20180205-0002			Desflurane
1128203		119	Male	Prostate cancer								Prostate, radical prostatectomy	After	20180205-0003			Desflurane
1054572		119	Male	Colon Cancer								Colon, Low anterior resection	Before	20180208-0001			Desflurane
1054572		119	Male	Colon Cancer								Colon, Low anterior resection	Middle	20180208-0002			Desflurane
1054572		119	Male	Colon Cancer								Colon, Low anterior resection	After	20180208-0003			Desflurane
1369200		119	Male	Colon Cancer								Lap hemicolectomy, Rt	Before	20180208-0007			Desflurane
1369200		119	Male	Colon Cancer								Lap hemicolectomy, Rt	Middle	20180208-0008			Desflurane
1369200		119	Male	Colon Cancer								Lap hemicolectomy, Rt	After	20180208-0009			Desflurane
1094659		119	Female	Lung cancer									Before	20171226-0001			Desflurane
1094659		119	Female	Lung cancer									Middle	20171226-0002			Desflurane
1094659		119	Female	Lung cancer									After	20171226-0003			Desflurane
1647773		119	Female	Lung cancer									Before	20171226-0007			Sevoflurane
1647773		119	Female	Lung cancer									Middle	20171226-0008			Sevoflurane
1647773		119	Female	Lung cancer									After	20171226-0009			Sevoflurane
1040771		119	Female	Colon Cancer								Colon, Low anterior resection	Before	20171227-0001			Desflurane
1040771		119	Female	Colon Cancer								Colon, Low anterior resection	Middle	20171227-0002			Desflurane
1040771		119	Female	Colon Cancer								Colon, Low anterior resection	After	20171227-0003			Desflurane
1649595		119	Female	Colon Cancer								Colon, Anterior resection	Before	20180102-0001			Desflurane
1649595		119	Female	Colon Cancer								Colon, Anterior resection	Middle	20180102-0002			Desflurane
1649595		119	Female	Colon Cancer								Colon, Anterior resection	After	20180102-0003			Desflurane
1652348		119	Female	Rectal Cancer								Rectum, low anterior resection	Before	20180105-0001			Desflurane
1652348		119	Female	Rectal Cancer								Rectum, low anterior resection	Middle	20180105-0002			Desflurane
1652348		119	Female	Rectal Cancer								Rectum, low anterior resection	After	20180105-0003			Desflurane
316972		119	Male	Prostate cancer								Prostate, radical prostatectomy	Before	20180108-0001			Desflurane
316972		119	Male	Prostate cancer								Prostate, radical prostatectomy	Middle	20180108-0002			Desflurane
316972		119	Male	Prostate cancer								Prostate, radical prostatectomy	After	20180108-0003			Desflurane
814134		119	Male	Liver cancer	Hepatocellular carcinoma							Liver, hepatectomy	Before	20180110-0001			Propofol
814134		119	Male	Liver cancer	Hepatocellular carcinoma							Liver, hepatectomy	Middle	20180110-0002			Propofol
814134		119	Male	Liver cancer	Hepatocellular carcinoma							Liver, hepatectomy	After	20180110-0003			Propofol
246602		119	Male	Liver cancer	Hepatocellular carcinoma								Before	20180115-0001			Desflurane
246602		119	Male	Liver cancer	Hepatocellular carcinoma								Middle	20180115-0002			Desflurane
246602		119	Male	Liver cancer	Hepatocellular carcinoma								After	20180115-0003			Desflurane
1651532		119	Male	Rectal Cancer								Rectum, low anterior resection	Before	20180116-0010			Desflurane
1651532		119	Male	Rectal Cancer								Rectum, low anterior resection	Middle	20180116-0011			Desflurane
1651532		119	Male	Rectal Cancer								Rectum, low anterior resection	After	20180116-0012			Desflurane
1651665		119	Male	Colon Cancer								Colon, Anterior resection	Before	20180116-0004			Desflurane
1651665		119	Male	Colon Cancer								Colon, Anterior resection	Middle	20180116-0005			Desflurane
1651665		119	Male	Colon Cancer								Colon, Anterior resection	After	20180116-0006			Desflurane
1655221		119	Male		Cholangiocarcinama								Before	20180117-0001			Desflurane
1655221		119	Male		Cholangiocarcinama								Middle	20180117-0002			Desflurane
1655221		119	Male		Cholangiocarcinama								After	20180117-0003			Desflurane
1144869		119	Male	Rectal Cancer								Rectum, low anterior resection	Before	20180118-0007			Sevoflurane
1144869		119	Male	Rectal Cancer								Rectum, low anterior resection	Middle	20180118-0008			Sevoflurane
1144869		119	Male	Rectal Cancer								Rectum, low anterior resection	After	20180118-0009			Sevoflurane
1651296		119	Female	Rectal Cancer								Rectum, low anterior resection	Before	20180118-0004			Desflurane
1651296		119	Female	Rectal Cancer								Rectum, low anterior resection	Middle	20180118-0005			Desflurane
1651296		119	Female	Rectal Cancer								Rectum, low anterior resection	After	20180118-0006			Desflurane
1401373		119	Male	Prostate cancer								Prostate, radical prostatectomy	Before	20171123-0007			Propofol
1401373		119	Male	Prostate cancer								Prostate, radical prostatectomy	Middle	20171123-0008			Propofol
1401373		119	Male	Prostate cancer								Prostate, radical prostatectomy	After	20171123-0009			Propofol
1645104		119	Male	Liver cancer	Hepatocellular carcinoma								Before	20171124-0004			Desflurane
1645104		119	Male	Liver cancer	Hepatocellular carcinoma								Middle	20171124-0005			Desflurane
1645104		119	Male	Liver cancer	Hepatocellular carcinoma								After	20171124-0006			Desflurane
857766		119	Male		r/o angiomyolipoma								Before	20171129-0001			Propofol
857766		119	Male		r/o angiomyolipoma								Middle	20171129-0002			Propofol
857766		119	Male		r/o angiomyolipoma								After	20171129-0003			Propofol
639918		119	Male		ureter ca								Before	20171201-0001			Propofol
639918		119	Male		ureter ca								Middle	20171201-0002			Propofol
639918		119	Male		ureter ca								After	20171201-0003			Propofol
1646659		119	Male	Liver cancer	Hepatocellular carcinoma								Before	20171206-0001			Propofol
1646659		119	Male	Liver cancer	Hepatocellular carcinoma								Middle	20171206-0002			Propofol
1646659		119	Male	Liver cancer	Hepatocellular carcinoma								After	20171206-0003			Propofol
1651022		119	Male	Kidney cancer									Before	20171207-0007			Propofol
1651022		119	Male	Kidney cancer									Middle	20171207-0008			Propofol
1651022		119	Male	Kidney cancer									After	20171207-0009			Propofol
343555		119	Female	Liver cancer	Hepatocellular carcinoma								Before	20171208-0001			Desflurane
343555		119	Female	Liver cancer	Hepatocellular carcinoma								Middle	20171208-0002			Desflurane
343555		119	Female	Liver cancer	Hepatocellular carcinoma								After	20171208-0003			Desflurane
287390		119	Male	Liver cancer	Hepatocellular carcinoma								Before	20171210-0001			Desflurane
287390		119	Male	Liver cancer	Hepatocellular carcinoma								Middle	20171210-0002			Desflurane
287390		119	Male	Liver cancer	Hepatocellular carcinoma								After	20171210-0003			Desflurane
1619707		119	Male	Prostate cancer								Prostate, radical prostatectomy	Before	20171213-0004			Propofol
1619707		119	Male	Prostate cancer								Prostate, radical prostatectomy	Middle	20171213-0005			Propofol
1619707		119	Male	Prostate cancer								Prostate, radical prostatectomy	After	20171213-0006			Propofol
1649153		119	Male	Colon Cancer								Colon, Anterior resection	Before	20171214-0010			Desflurane
1649153		119	Male	Colon Cancer								Colon, Anterior resection	Middle	20171214-0011			Desflurane
1649153		119	Male	Colon Cancer								Colon, Anterior resection	After	20171214-0012			Desflurane
511228		119	Male	Lung cancer									Before	20171214-0007			Propofol
511228		119	Male	Lung cancer									Middle	20171214-0008			Propofol
511228		119	Male	Lung cancer									After	20171214-0009			Propofol
1643600		119	Male	Prostate cancer								Prostate, radical prostatectomy	Before	20171218-0001			Desflurane
1643600		119	Male	Prostate cancer								Prostate, radical prostatectomy	Middle	20171218-0002			Desflurane
1643600		119	Male	Prostate cancer								Prostate, radical prostatectomy	After	20171218-0003			Desflurane
1651786		119	Male	Colon Cancer								Colon, Low anterior resection	Before	20171226-0004			Desflurane
1651786		119	Male	Colon Cancer								Colon, Low anterior resection	Middle	20171226-0005			Desflurane
1651786		119	Male	Colon Cancer								Colon, Low anterior resection	After	20171226-0006			Desflurane
973988		119	Male	Prostate cancer								Prostate, radical prostatectomy	Before	20171030-0001			Desflurane
973988		119	Male	Prostate cancer								Prostate, radical prostatectomy	Middle	20171030-0002			Desflurane
973988		119	Male	Prostate cancer								Prostate, radical prostatectomy	After	20171030-0003			Desflurane
1557656		119	Male	Prostate cancer								Prostate, radical prostatectomy	Before	20171106-0001			Desflurane
1557656		119	Male	Prostate cancer								Prostate, radical prostatectomy	Middle	20171106-0002			Desflurane
1557656		119	Male	Prostate cancer								Prostate, radical prostatectomy	After	20171106-0003			Desflurane
1642897		119	Female	Liver cancer	Hepatocellular carcinoma								Before	20171108-0001			Desflurane
1642897		119	Female	Liver cancer	Hepatocellular carcinoma								Middle	20171108-0002			Desflurane
1642897		119	Female	Liver cancer	Hepatocellular carcinoma								After	20171108-0003			Desflurane
1629487		119	Male	Prostate cancer								Prostate, radical prostatectomy	Before	20171108-0004			Desflurane
1629487		119	Male	Prostate cancer								Prostate, radical prostatectomy	Middle	20171108-0005			Desflurane
1629487		119	Male	Prostate cancer								Prostate, radical prostatectomy	After	20171108-0006			Desflurane
1572841		119	Male	Colon Cancer								Colon, Anterior resection	Before	20171109-0001			Desflurane
1572841		119	Male	Colon Cancer								Colon, Anterior resection	Middle	20171109-0002			Desflurane
1572841		119	Male	Colon Cancer								Colon, Anterior resection	After	20171109-0003			Desflurane
1066939		119	Male	Prostate cancer								Prostate, radical prostatectomy	Before	20171109-0007			Propofol
1066939		119	Male	Prostate cancer								Prostate, radical prostatectomy	Middle	20171109-0008			Propofol
1066939		119	Male	Prostate cancer								Prostate, radical prostatectomy	After	20171109-0009			Propofol
1519135		119	Female		IDH STONE								Before	20171115-0001			Propofol
1519135		119	Female		IDH STONE								Middle	20171115-0002			Propofol
1519135		119	Female		IDH STONE								After	20171115-0003			Propofol
1599512		119	Male	Prostate cancer								Prostate, radical prostatectomy	Before	20171120-0001			Desflurane
1599512		119	Male	Prostate cancer								Prostate, radical prostatectomy	Middle	20171120-0002			Desflurane
1599512		119	Male	Prostate cancer								Prostate, radical prostatectomy	After	20171120-0003			Desflurane
1059515		119	Male	Colon Cancer								Colon, Anterior resection	Before	20171121-0010			Desflurane
1059515		119	Male	Colon Cancer								Colon, Anterior resection	Middle	20171121-0011			Desflurane
1059515		119	Male	Colon Cancer								Colon, Anterior resection	After	20171121-0012			Desflurane
1636968		119	Male	Lung cancer									Before	20171121-0004			Desflurane
1636968		119	Male	Lung cancer									Middle	20171121-0005			Desflurane
1636968		119	Male	Lung cancer									After	20171121-0006			Desflurane
1631672		119	Male	Prostate cancer								Prostate, radical prostatectomy	Before	20171121-0013			Desflurane
1631672		119	Male	Prostate cancer								Prostate, radical prostatectomy	Middle	20171121-0014			Desflurane
1631672		119	Male	Prostate cancer								Prostate, radical prostatectomy	After	20171121-0015			Desflurane
1571654		119	Male		S-flexure ca.								Before	20171122-0004			Propofol
1571654		119	Male		S-flexure ca.								Middle	20171122-0005			Propofol
1571654		119	Male		S-flexure ca.								After	20171122-0006			Propofol
353643		119	Female	Kidney cancer									Before	20171123-0004			Propofol
353643		119	Female	Kidney cancer									Middle	20171123-0005			Propofol
353643		119	Female	Kidney cancer									After	20171123-0006			Propofol
639376		119	Female	Lung mass	r/o adenocacinima								Before	20171010-0001			Desflurane
639376		119	Female	Lung mass	r/o adenocacinima								Middle	20171010-0002			Desflurane
639376		119	Female	Lung mass	r/o adenocacinima								After	20171010-0003			Desflurane
1488739		119	Male	Prostate cancer								Prostate, radical prostatectomy	Before	20171010-0007			Desflurane
1488739		119	Male	Prostate cancer								Prostate, radical prostatectomy	Middle	20171010-0008			Desflurane
1488739		119	Male	Prostate cancer								Prostate, radical prostatectomy	After	20171010-0009			Desflurane
1592889		119	Male	LIver cancer									Before	20171011-0001			Propofol
1592889		119	Male	LIver cancer									Middle	20171011-0002			Propofol
1592889		119	Male	LIver cancer									After	20171011-0003			Propofol
1638306		119	Male	Lung cancer									Before	20171012-0010			Propofol
1638306		119	Male	Lung cancer									Middle	20171012-0011			Propofol
1638306		119	Male	Lung cancer									After	20171012-0012			Propofol
1520951		119	Female	Kidney cancer								kidney, left, nephrectomy	Before	20171012-0001			Propofol
1520951		119	Female	Kidney cancer								kidney, left, nephrectomy	Middle	20171012-0002			Propofol
1520951		119	Female	Kidney cancer								kidney, left, nephrectomy	After	20171012-0003			Propofol
1486800		119	Male	Kidney cancer								Kidney, right, nephrectomy	Before	20171012-0004			Propofol
1486800		119	Male	Kidney cancer								Kidney, right, nephrectomy	Middle	20171012-0005			Propofol
1486800		119	Male	Kidney cancer								Kidney, right, nephrectomy	After	20171012-0006			Propofol
758805		119	Female	Lung mass									Before	20171017-0010			Desflurane
758805		119	Female	Lung mass									Middle	20171017-0011			Desflurane
758805		119	Female	Lung mass									After	20171017-0012			Desflurane
887391		119	Male	Prostate cancer									Before	20171017-0004			Desflurane
887391		119	Male	Prostate cancer									Middle	20171017-0005			Desflurane
887391		119	Male	Prostate cancer									After	20171017-0006			Desflurane
314954		119	Male	Lung cancer									Before	20171019-0010			Propofol
314954		119	Male	Lung cancer									Middle	20171019-0011			Propofol
314954		119	Male	Lung cancer									After	20171019-0012			Propofol
516563		119	Male	Liver cancer	Hepatocellular carcinoma								Before	20171020-0004			Propofol
516563		119	Male	Liver cancer	Hepatocellular carcinoma								Middle	20171020-0005			Propofol
516563		119	Male	Liver cancer	Hepatocellular carcinoma								After	20171020-0006			Propofol
1626477		119	Male	Prostate cancer									Before	20171024-0004			Desflurane
1626477		119	Male	Prostate cancer									Middle	20171024-0005			Desflurane
1626477		119	Male	Prostate cancer									After	20171024-0006			Desflurane
391235		119	Male	Prostate cancer									Before	20171027-0001			Desflurane
391235		119	Male	Prostate cancer									Middle	20171027-0002			Desflurane
391235		119	Male	Prostate cancer									After	20171027-0003			Desflurane
1637984		119	Female	Liver cancer									Before	20171030-0004			Desflurane
1637984		119	Female	Liver cancer									Middle	20171030-0005			Desflurane
1637984		119	Female	Liver cancer									After	20171030-0006			Desflurane
777112		119	Male	Prostate cancer								Prostate, radical prostatectomy	Before	20170908-0001			Desflurane
777112		119	Male	Prostate cancer								Prostate, radical prostatectomy	Middle	20170908-0002			Desflurane
777112		119	Male	Prostate cancer								Prostate, radical prostatectomy	After	20170908-0003			Desflurane
744787		119	Male	Kidney cancer									Before	20170911-0004			Desflurane
744787		119	Male	Kidney cancer									Middle	20170911-0005			Desflurane
744787		119	Male	Kidney cancer									After	20170911-0006			Desflurane
1563144		119	Male	Prostate cancer								Prostate, radical prostatectomy	Before	20170911-0001			Sevoflurane
1563144		119	Male	Prostate cancer								Prostate, radical prostatectomy	Middle	20170911-0002			Sevoflurane
1563144		119	Male	Prostate cancer								Prostate, radical prostatectomy	After	20170911-0003			Sevoflurane
1633185		119	Male	Colon cancer									Before	20170912-0001			Desflurane
1633185		119	Male	Colon cancer									Middle	20170912-0002			Desflurane
1633185		119	Male	Colon cancer									After	20170912-0003			Desflurane
1630908		119	Male	Kidney cancer									Before	20170914-0001			Sevoflurane
1630908		119	Male	Kidney cancer									Middle	20170914-0002			Sevoflurane
1630908		119	Male	Kidney cancer									After	20170914-0003			Sevoflurane
985498		119	Male	Kidney cancer									Before	20170915-0001			Desflurane
985498		119	Male	Kidney cancer									Middle	20170915-0002			Desflurane
985498		119	Male	Kidney cancer									After	20170915-0003			Desflurane
1151784		119	Male		R/O liposarcoma								Before	20170918-0001			Sevoflurane
1151784		119	Male		R/O liposarcoma								Middle	20170918-0002			Sevoflurane
1151784		119	Male		R/O liposarcoma								After	20170918-0003			Sevoflurane
1160538		119	Male	kidney cancer							lung		Before	20170919-0001			Desflurane
1160538		119	Male	kidney cancer							lung		Middle	20170919-0002			Desflurane
1160538		119	Male	kidney cancer							lung		After	20170919-0003			Desflurane
1627038		119	Male	Prostate cancer								Prostate, radical prostatectomy	Before	20170925-0001			Desflurane
1627038		119	Male	Prostate cancer								Prostate, radical prostatectomy	Middle	20170925-0002			Desflurane
1627038		119	Male	Prostate cancer								Prostate, radical prostatectomy	After	20170925-0003			Desflurane
1634702		119	Female		renal pelvis mass								Before	20170926-0004			Desflurane
1634702		119	Female		renal pelvis mass								Middle	20170926-0005			Desflurane
1634702		119	Female		renal pelvis mass								After	20170926-0006			Desflurane
996171		119	Female		benign neoplasm of pancreas (IPMN)								Before	20170927-0001			Propofol
996171		119	Female		benign neoplasm of pancreas (IPMN)								Middle	20170927-0002			Propofol
996171		119	Female		benign neoplasm of pancreas (IPMN)								After	20170927-0003			Propofol
1482346		119	Male	Lung cancer									Before	20170927-0004			Desflurane
1482346		119	Male	Lung cancer									Middle	20170927-0005			Desflurane
1482346		119	Male	Lung cancer									After	20170927-0006			Desflurane
1469961		119	Male	Lung cancer									Before	20170928-0001			Propofol
1469961		119	Male	Lung cancer									Middle	20170928-0002			Propofol
1469961		119	Male	Lung cancer									After	20170928-0003			Propofol
1632643		119	Male	Colon cancer							Liver		Before	20170829-0001			Desflurane
1632643		119	Male	Colon cancer							Liver		Middle	20170829-0002			Desflurane
1632643		119	Male	Colon cancer							Liver		After	20170829-0003			Desflurane
1626441		119	Male	Prostate cancer								Prostate, radical prostatectomy	Before	20170829-0004			Desflurane
1626441		119	Male	Prostate cancer								Prostate, radical prostatectomy	Middle	20170829-0005			Desflurane
1626441		119	Male	Prostate cancer								Prostate, radical prostatectomy	After	20170829-0006			Desflurane
1634765		119	Male	Colon cancer									Before	20170831-0001			Desflurane
1634765		119	Male	Colon cancer									Middle	20170831-0002			Desflurane
1634765		119	Male	Colon cancer									After	20170831-0003			Desflurane
1628837		119	Male	Lung cancer									Before	20170831-0013			Propofol
1628837		119	Male	Lung cancer									Middle	20170831-0014			Propofol
1628837		119	Male	Lung cancer									After	20170831-0015			Propofol
1632497		119	Male	Lung cancer									Before	20170831-0007			Propofol
1632497		119	Male	Lung cancer									Middle	20170831-0008			Propofol
1632497		119	Male	Lung cancer									After	20170831-0009			Propofol
781143		119	Male	Kidney cancer									Before	20170831-0004			Propofol
781143		119	Male	Kidney cancer									Middle	20170831-0005			Propofol
781143		119	Male	Kidney cancer									After	20170831-0006			Propofol
781992		119	Male	Prostate cancer								Prostate, radical prostatectomy	Before	20170831-0010			Sevoflurane
781992		119	Male	Prostate cancer								Prostate, radical prostatectomy	Middle	20170831-0011			Sevoflurane
781992		119	Male	Prostate cancer								Prostate, radical prostatectomy	After	20170831-0012			Sevoflurane
1617695		119	Female	liver cancer	Hepatocellular carcinoma								Before	20170901-0001			Desflurane
1617695		119	Female	liver cancer	Hepatocellular carcinoma								Middle	20170901-0002			Desflurane
1617695		119	Female	liver cancer	Hepatocellular carcinoma								After	20170901-0003			Desflurane
982793		119	Male	Prostate cancer								Prostate, radical prostatectomy	Before	20170901-0004			Desflurane
982793		119	Male	Prostate cancer								Prostate, radical prostatectomy	Middle	20170901-0005			Desflurane
982793		119	Male	Prostate cancer								Prostate, radical prostatectomy	After	20170901-0006			Desflurane
1539037		119	Male	Prostate cancer								Prostate, radical prostatectomy	Before	20170904-0001			Desflurane
1539037		119	Male	Prostate cancer								Prostate, radical prostatectomy	Middle	20170904-0002			Desflurane
1539037		119	Male	Prostate cancer								Prostate, radical prostatectomy	After	20170904-0003			Desflurane
1629770		119	Male	Prostate cancer								Prostate, radical prostatectomy	Before	20170905-0007			Desflurane
1629770		119	Male	Prostate cancer								Prostate, radical prostatectomy	Middle	20170905-0008			Desflurane
1629770		119	Male	Prostate cancer								Prostate, radical prostatectomy	After	20170905-0009			Desflurane
892576		119	Male	Lung cancer	Metastatic adenocarcinoma								Before	20170907-0007			Propofol
892576		119	Male	Lung cancer	Metastatic adenocarcinoma								Middle	20170907-0008			Propofol
892576		119	Male	Lung cancer	Metastatic adenocarcinoma								After	20170907-0009			Propofol
1629068		119	Male	Kidney cancer									Before	20170908-0004			Desflurane
1629068		119	Male	Kidney cancer									Middle	20170908-0005			Desflurane
1629068		119	Male	Kidney cancer									After	20170908-0006			Desflurane
846720		119	Male	Liver cancer	Hepatocellular carcinoma								Before	20170809-0001			Desflurane
846720		119	Male	Liver cancer	Hepatocellular carcinoma								Middle	20170809-0002			Desflurane
846720		119	Male	Liver cancer	Hepatocellular carcinoma								After	20170809-0003			Desflurane
1433453		119	Male	Lung cancer									Before	20170809-0004			Desflurane
1433453		119	Male	Lung cancer									Middle	20170809-0005			Desflurane
1433453		119	Male	Lung cancer									After	20170809-0006			Desflurane
1625436		119	Male		renal pelvis tumor								Before	20170814-0001			Desflurane
1625436		119	Male		renal pelvis tumor								Middle	20170814-0002			Desflurane
1625436		119	Male		renal pelvis tumor								After	20170814-0003			Desflurane
1110541		119	Male	Liver cancer									Before	20170816-0001			Desflurane
1110541		119	Male	Liver cancer									Middle	20170816-0002			Desflurane
1110541		119	Male	Liver cancer									After	20170816-0003			Desflurane
1611907		119	Male	Rectal Cancer									Before	20170817-0004			Sevoflurane
1611907		119	Male	Rectal Cancer									Middle	20170817-0005			Sevoflurane
1611907		119	Male	Rectal Cancer									After	20170817-0006			Sevoflurane
991504		119	Male	Colon cancer									Before	20170817-0001			Desflurane
991504		119	Male	Colon cancer									Middle	20170817-0002			Desflurane
991504		119	Male	Colon cancer									After	20170817-0003			Desflurane
1615212		119	Female	Lung cancer									Before	20170818-0001			Desflurane
1615212		119	Female	Lung cancer									Middle	20170818-0002			Desflurane
1615212		119	Female	Lung cancer									After	20170818-0003			Desflurane
1104217		119	Male	Prostate cancer									Before	20170821-0001			Desflurane
1104217		119	Male	Prostate cancer									Middle	20170821-0002			Desflurane
1104217		119	Male	Prostate cancer									After	20170821-0003			Desflurane
1611147		119	Male	colon cancer									Before	20170822-0010			Desflurane
1611147		119	Male	colon cancer									Middle	20170822-0011			Desflurane
1611147		119	Male	colon cancer									After	20170822-0012			Desflurane
1632447		119	Male	colon cancer									Before	20170822-0001			Desflurane
1632447		119	Male	colon cancer									Middle	20170822-0002			Desflurane
1632447		119	Male	colon cancer									After	20170822-0003			Desflurane
777783		119	Male	Prostate cancer									Before	20170822-0007			Sevoflurane
777783		119	Male	Prostate cancer									Middle	20170822-0008			Sevoflurane
777783		119	Male	Prostate cancer									After	20170822-0009			Sevoflurane
1488909		119	Male	Prostate cancer									Before	20170825-0001			Desflurane
1488909		119	Male	Prostate cancer									Middle	20170825-0002			Desflurane
1488909		119	Male	Prostate cancer									After	20170825-0003			Desflurane
1617334		119	Male	colon cancer									Before	20170828-0001			Desflurane
1617334		119	Male	colon cancer									Middle	20170828-0002			Desflurane
1617334		119	Male	colon cancer									After	20170828-0003			Desflurane
486840		119	Male	Liver cancer	Hepatocellular carcinoma								Before	20170802-0001			Sevoflurane
486840		119	Male	Liver cancer	Hepatocellular carcinoma								Middle	20170802-0002			Sevoflurane
486840		119	Male	Liver cancer	Hepatocellular carcinoma								After	20170802-0003			Sevoflurane
1129612		119	Female	Lung cancer									Before	20170802-0004			Desflurane
1129612		119	Female	Lung cancer									Middle	20170802-0005			Desflurane
1129612		119	Female	Lung cancer									After	20170802-0006			Desflurane
1627642		119	Male	Colon cancer									Before	20170803-0007			Sevoflurane
1627642		119	Male	Colon cancer									Middle	20170803-0008			Sevoflurane
1627642		119	Male	Colon cancer									After	20170803-0009			Sevoflurane
1186803		119	Male	Colon cancer									Before	20170803-0001			Desflurane
1186803		119	Male	Colon cancer									Middle	20170803-0002			Desflurane
1186803		119	Male	Colon cancer									After	20170803-0003			Desflurane
1513218		119	Female	Colon cancer									Before	20170803-0004			Desflurane
1513218		119	Female	Colon cancer									Middle	20170803-0005			Desflurane
1513218		119	Female	Colon cancer									After	20170803-0006			Desflurane
1572252		119	Male	Lung cancer									Before	20170803-0010			Sevoflurane
1572252		119	Male	Lung cancer									Middle	20170803-0011			Sevoflurane
1572252		119	Male	Lung cancer									After	20170803-0012			Sevoflurane
1374915		119	Female	Liver cancer	Hepatocellular carcinoma								Before	20170804-0001			Desflurane
1374915		119	Female	Liver cancer	Hepatocellular carcinoma								Middle	20170804-0002			Desflurane
1374915		119	Female	Liver cancer	Hepatocellular carcinoma								After	20170804-0003			Desflurane
746402		119	Male		CBD cancer								Before	20170804-0004			Sevoflurane
746402		119	Male		CBD cancer								Middle	20170804-0005			Sevoflurane
746402		119	Male		CBD cancer								After	20170804-0006			Sevoflurane
1627210		119	Male	Liver cancer	Hepatocellular carcinoma								Before	20170807-0004			Desflurane
1627210		119	Male	Liver cancer	Hepatocellular carcinoma								Middle	20170807-0005			Desflurane
1627210		119	Male	Liver cancer	Hepatocellular carcinoma								After	20170807-0006			Desflurane
1626863		119	Male		mediastinal mass								Before	20170807-0007			Sevoflurane
1626863		119	Male		mediastinal mass								Middle	20170807-0008			Sevoflurane
1626863		119	Male		mediastinal mass								After	20170807-0009			Sevoflurane
164663		119	Male		Lung mass								Before	20170807-0001			Sevoflurane
164663		119	Male		Lung mass								Middle	20170807-0002			Sevoflurane
164663		119	Male		Lung mass								After	20170807-0003			Sevoflurane
831987		119	Female	Colon cancer									Before	20170808-0001			Desflurane
831987		119	Female	Colon cancer									Middle	20170808-0002			Desflurane
831987		119	Female	Colon cancer									After	20170808-0003			Desflurane
1283483		119	Male	Colon cancer									Before	20170808-0004			Desflurane
1283483		119	Male	Colon cancer									Middle	20170808-0005			Desflurane
1283483		119	Male	Colon cancer									After	20170808-0006			Desflurane
172989		119	Female	colon cancer									Before	20170725-0007			Desflurane
172989		119	Female	colon cancer									Middle	20170725-0008			Desflurane
172989		119	Female	Colon cancer									After	20170725-0009			Desflurane
320578		119	Female	colon cancer									Before	20170725-0001			Desflurane
320578		119	Female	colon cancer									Middle	20170725-0002			Desflurane
320578		119	Female	Colon cancer									After	20170725-0003			Desflurane
225449		119	Female	colon cancer									Before	20170725-0010			Desflurane
225449		119	Female	colon cancer									Middle	20170725-0011			Desflurane
225449		119	Female	Colon cancer									After	20170725-0012			Desflurane
1605979		119	Male	Prostate cancer									Before	20170725-0004			Desflurane
1605979		119	Male	Prostate cancer									Middle	20170725-0005			Desflurane
1605979		119	Male	Prostate cancer									After	20170725-0006			Desflurane
393392		119	Male	Liver cancer	Hepatocellular carcinoma								Before	20170726-0004			Sevoflurane
393392		119	Male	Liver cancer	Hepatocellular carcinoma								Middle	20170726-0005			Sevoflurane
393392		119	Male	Liver cancer	Hepatocellular carcinoma								After	20170726-0006			Sevoflurane
1625487		119	Female		CBD cancer								Before	20170726-0001			Sevoflurane
1625487		119	Female		CBD cancer								Middle	20170726-0002			Sevoflurane
1625487		119	Female		CBD cancer								After	20170726-0003			Sevoflurane
1628228		119	Male		Cholangiocarcinama								Before	20170802-0007			Propofol
1628228		119	Male		Cholangiocarcinama								Middle	20170802-0008			Propofol
1628228		119	Male		Cholangiocarcinama								After	20170802-0009			Propofol
1325437		119	Female	Lung cancer									Before	20170721-0007			Desflurane
1325437		119	Female	Lung cancer									Middle	20170721-0008			Desflurane
1325437		119	Female	Lung cancer									After	20170721-0009			Desflurane
1626647		119	Female		renal mass								Before	20170721-0004			Propofol
1626647		119	Female		renal mass								Middle	20170721-0005			Propofol
1626647		119	Female		renal mass								After	20170721-0006			Propofol
1610193		119	Male	Prostate cancer								Prostate, radical prostatectomy	Before	20170724-0001			Desflurane
1610193		119	Male	Prostate cancer								Prostate, radical prostatectomy	Middle	20170724-0002			Desflurane
1610193		119	Male	Prostate cancer								Prostate, radical prostatectomy	After	20170724-0003			Desflurane

## Sheet: Sample Information
No.	Barcode No.	환자번호	sample type	시료번호	보관장소	채취일	채취시간	보관일	보관된 시료양(ul)	보관자	반출일	비고	Biomarkers
20170706-0004	PL20170706-0004	00848878-1	Plasma	20170706-0004	I-1-E-7~E-9	2017-07-06	10:16:00	2017-07-06	500	이민희	2018-05-18	샘플 폐기	848878
20170706-0005	PL20170706-0005	00848878-2	Plasma	20170706-0005	I-1-F-1~F-3	2017-07-06	12:21:00	2017-07-06	500	이민희	2018-05-18	샘플 폐기	848878
20170706-0006	PL20170706-0006	00848878-3	Plasma	20170706-0006	I-1-F-4~F-6	2017-07-06	12:53:00	2017-07-06	500	이민희	2018-05-18	샘플 폐기	848878
20170712-0007	PL20170712-0007	00195857-1	Plasma	20170712-0007	I-2-G-7~G-9	2017-07-12	09:59:00	2017-07-12	500	이민희	2018-05-18	샘플 폐기	195857
20170712-0008	PL20170712-0008	00195857-2	Plasma	20170712-0008	I-2-H-1~H-3	2017-07-12	12:25:00	2017-07-12	500	이민희	2018-05-18	샘플 폐기	195857
20170712-0009	PL20170712-0009	00195857-3	Plasma	20170712-0009	I-2-H-4~H-6	2017-07-12	14:41:00	2017-07-12	500	이민희	2018-05-18	샘플 폐기	195857
20170810-0001	PL20170810-0001	00683332-1	Plasma	20170810-0001	I-7-G-7~G-9	2017-08-10	09:07:00	2017-08-10	500	이민희	2018-06-01	샘플 폐기	683332
20170810-0002	PL20170810-0002	00683332-2	Plasma	20170810-0002	I-7-H-1~H-3	2017-08-10	11:19:00	2017-08-10	500	이민희	2018-06-01	샘플 폐기	683332
20170810-0003	PL20170810-0003	00683332-3	Plasma	20170810-0003	I-7-H-7~H-9	2017-08-10	11:48:00	2017-08-10	500	이민희	2018-06-01	샘플 폐기	683332
20170810-0004	PL20170810-0004	1366793-1	Plasma	20170810-0004	I-7-H-7~H-9	2017-08-10	12:40:00	2017-08-10	500	이민희	2018-06-21		1366793
20170810-0005	PL20170810-0005	1366793-2	Plasma	20170810-0005	I-7-I-1~I-3	2017-08-10	14:14:00	2017-08-10	500	이민희	2018-06-21		1366793
20170810-0006	PL20170810-0006	1366793-3	Plasma	20170810-0006	I-7-I-4~I-6	2017-08-10	14:59:00	2017-08-10	500	이민희	2018-06-21		1366793
20170817-0007	PL20170817-0007	00724706-1	Plasma	20170817-0007	I-8-D-7~D-9	2017-08-17	12:50:00	2017-08-17	500	이민희	2018-05-18	샘플 폐기	724706
20170817-0008	PL20170817-0008	00724706-2	Plasma	20170817-0008	I-8-E-1~E-3	2017-08-17	16:04:00	2017-08-17	500	이민희	2018-05-18	샘플 폐기	724706
20170817-0009	PL20170817-0009	00724706-3	Plasma	20170817-0009	I-8-E-4~E-6	2017-08-17	16:56:00	2017-08-18	500	이민희	2018-05-18	샘플 폐기	724706
20170822-0004	PL20170822-0004	00115847-1	Plasma	20170822-0004	I-8-H-7~H-9	2017-08-22	09:07:00	2017-08-22	500	이민희	2018-05-18	샘플 폐기	115847
20170822-0005	PL20170822-0005	00115847-2	Plasma	20170822-0005	I-8-I-1~I-3	2017-08-22	11:54:00	2017-08-22	500	이민희	2018-05-18	샘플 폐기	115847
20170822-0006	PL20170822-0006	00115847-3	Plasma	20170822-0006	I-8-I-4~I-6	2017-08-22	12:33:00	2017-08-22	500	이민희	2018-05-18	샘플 폐기	115847
20170823-0001	PL20170823-0001	01625254-1	Plasma	20170823-0001	I-9-B-7~B-9	2017-08-23	12:23:00	2017-08-23	500	이민희	2018-06-01	샘플 폐기	1625254
20170823-0002	PL20170823-0002	01625254-2	Plasma	20170823-0002	I-9-C-1~C-3	2017-08-23	15:53:00	2017-08-23	500	이민희	2018-06-01	샘플 폐기	1625254
20170823-0003	PL20170823-0003	01625254-3	Plasma	20170823-0003	I-9-C-4~C-6	2017-08-23	16:44:00	2017-08-23	500	이민희	2018-06-01	샘플 폐기	1625254
20170830-0001	PL20170830-0001	01628608-1	Plasma	20170830-0001	I-9-G-7~G-9	2017-08-30	10:50:00	2017-08-30	500	이민희	2018-05-18	샘플 폐기	1628608
20170830-0002	PL20170830-0002	01628608-2	Plasma	20170830-0002	I-9-H-1~H-3	2017-08-30	15:51:00	2017-08-30	500	이민희	2018-05-18	샘플 폐기	1628608
20170830-0003	PL20170830-0003	01628608-3	Plasma	20170830-0003	I-9-H-4~H-6	2017-08-30	17:07:00	2017-08-31	500	이민희	2018-05-18	샘플 폐기	1628608
20170905-0001	PL20170905-0001	1572581-1	Plasma	20170905-0001	I-10-G-7~G-9	2017-09-05	09:00:00	2017-09-05	500	이민희	2018-06-15		1572581
20170905-0002	PL20170905-0002	1572581-2	Plasma	20170905-0002	I-10-H-1~H-3	2017-09-05	10:45:00	2017-09-05	500	이민희	2018-06-15		1572581
20170905-0003	PL20170905-0003	1572581-3	Plasma	20170905-0003	I-10-H-4~H-6	2017-09-05	15:09:00	2017-09-05	500	이민희	2018-06-15		1572581
20170905-0004	PL20170905-0004	578496-1	Plasma	20170905-0004	I-10-H-7~H-9	2017-09-05	09:10:00	2017-09-05	500	이민희	2018-06-15		578496
20170905-0005	PL20170905-0005	578496-2	Plasma	20170905-0005	I-10-I-1~I-3	2017-09-05	11:04:00	2017-09-05	500	이민희	2018-06-15		578496
20170905-0006	PL20170905-0006	578496-3	Plasma	20170905-0006	I-10-I-4~I-6	2017-09-05	11:40:00	2017-09-05	500	이민희	2018-06-15		578496
20170907-0001	PL20170907-0001	688956-1	Plasma	20170907-0001	I-11-A-7~A-9	2017-09-07	09:05:00	2017-09-07	500	이민희	2018-06-15	샘플 폐기	688956
20170907-0002	PL20170907-0002	688956-2	Plasma	20170907-0002	I-11-B-1~B-3	2017-09-07	13:35:00	2017-09-07	500	이민희	2018-06-15	샘플 폐기	688956
20170907-0003	PL20170907-0003	688956-3	Plasma	20170907-0003	I-11-B-4~B-6	2017-09-07	13:52:00	2017-09-07	500	이민희	2018-06-15	샘플 폐기	688956
20170907-0004	PL20170907-0004	1631794-1	Plasma	20170907-0004	I-11-B-7~B-9	2017-09-07	09:15:00	2017-09-07	500	이민희	2018-06-21		1631794
20170907-0005	PL20170907-0005	1631794-2	Plasma	20170907-0005	I-11-C-1~C-3	2017-09-07	13:55:00	2017-09-07	500	이민희	2018-06-21		1631794
20170907-0006	PL20170907-0006	1631794-3	Plasma	20170907-0006	I-11-C-4~C-6	2017-09-07	14:25:00	2017-09-07	500	이민희	2018-06-21		1631794
20170911-0007	PL20170911-0007	1580057-1	Plasma	20170911-0007	I-11-H-7~H-9	2017-09-11	17:00:00	2017-09-11	500	이민희	2018-06-15		1580057
20170911-0008	PL20170911-0008	1580057-2	Plasma	20170911-0008	I-11-I-1~I-3	2017-09-11	19:00:00	2017-09-12	500	이민희	2018-06-15		1580057
20170911-0009	PL20170911-0009	1580057-3	Plasma	20170911-0009	I-11-I-4~I-6	2017-09-11	19:56:00	2017-09-12	500	이민희	2018-06-15		1580057
20170913-0001	PL20170913-0001	01632713-1	Plasma	20170913-0001	I-12-A-7~A-9	2017-09-13	09:00:00	2017-09-13	500	이민희	2018-06-01	샘플 폐기	1632713
20170913-0002	PL20170913-0002	01632713-2	Plasma	20170913-0002	I-12-B-1~B-3	2017-09-13	11:20:00	2017-09-13	500	이민희	2018-06-01	샘플 폐기	1632713
20170913-0003	PL20170913-0003	01632713-3	Plasma	20170913-0003	I-12-B-4~B-6	2017-09-13	12:00:00	2017-09-13	500	이민희	2018-06-01	샘플 폐기	1632713
20170926-0001	PL20170926-0001	1636406-1	Plasma	20170926-0001	I-12-G-7~G-9	2017-09-26	09:10:00	2017-09-26	500	이민희	2018-06-15		1636406
20170926-0002	PL20170926-0002	1636406-2	Plasma	20170926-0002	I-12-H-1~H-3	2017-09-26	10:59:00	2017-09-26	500	이민희	2018-06-15		1636406
20170926-0003	PL20170926-0003	1636406-3	Plasma	20170926-0003	I-12-H-4~H-6	2017-09-26	12:05:00	2017-09-26	500	이민희	2018-06-15		1636406
20170926-0007	PL20170926-0007	00441959-1	Plasma	20170926-0007	I-12-I-7~I-9	2017-09-26	09:40:00	2017-09-26	500	이민희	2018-06-01	샘플 폐기	441959
20170926-0008	PL20170926-0008	00441959-2	Plasma	20170926-0008	I-13-A-1~A-3	2017-09-26	11:01:00	2017-09-26	500	이민희	2018-06-01	샘플 폐기	441959
20170926-0009	PL20170926-0009	00441959-3	Plasma	20170926-0009	I-13-A-4~A-6	2017-09-26	11:37:00	2017-09-26	500	이민희	2018-06-01	샘플 폐기	441959
20171010-0004	PL20171010-0004	943517-1	Plasma	20171010-0004	I-13-E-7~E-9	2017-10-10	11:55:00	2017-10-10	500	이민희	2018-06-15	샘플 폐기	943517
20171010-0005	PL20171010-0005	943517-2	Plasma	20171010-0005	I-13-F-1~F-3	2017-10-10	13:32:00	2017-10-10	500	이민희	2018-06-15	샘플 폐기	943517
20171010-0006	PL20171010-0006	943517-3	Plasma	20171010-0006	I-13-F-4~F-6	2017-10-10	14:00:00	2017-10-10	500	이민희	2018-06-15	샘플 폐기	943517
20171012-0007	PL20171012-0007	887083-1	Plasma	20171012-0007	I-14-A-7~A-9	2017-10-12	09:02:00	2017-10-12	500	이민희	2018-06-21		887083
20171012-0008	PL20171012-0008	887083-2	Plasma	20171012-0008	I-14-B-1~B-3	2017-10-12	10:37:00	2017-10-12	500	이민희	2018-06-21		887083
20171012-0009	PL20171012-0009	887083-3	Plasma	20171012-0009	I-14-B-4~B-6	2017-10-12	11:26:00	2017-10-12	500	이민희	2018-06-21		887083
20171013-0001	PL20171013-0001	00418621-1	Plasma	20171013-0001	I-14-D-7~D-9	2017-10-12	15:52:00	2017-10-13	500	이민희	2018-05-18	샘플 폐기	418621
20171013-0002	PL20171013-0002	00418621-2	Plasma	20171013-0002	I-14-E-1~E-3	2017-10-13	18:08:00	2017-10-13	500	이민희	2018-05-18	샘플 폐기	418621
20171013-0003	PL20171013-0003	00418621-3	Plasma	20171013-0003	I-14-E-4~E-6	2017-10-13	18:52:00	2017-10-13	500	이민희	2018-05-18	샘플 폐기	418621
20171017-0001	PL20171017-0001	1576912-1	Plasma	20171017-0001	I-14-E-7~E-9	2017-10-17	09:08:00	2017-10-17	500	이민희	2018-06-15		1576912
20171017-0002	PL20171017-0002	1576912-2	Plasma	20171017-0002	I-14-F-1~F3	2017-10-17	11:50:00	2017-10-17	500	이민희	2018-06-15		1576912
20171017-0003	PL20171017-0003	1576912-3	Plasma	20171017-0003	I-14-F-4~F-6	2017-10-17	12:35:00	2017-10-17	500	이민희	2018-06-15		1576912
20171017-0007	PL20171017-0007	1639387-1	Plasma	20171017-0007	I-14-G-7~G-9	2017-10-17	12:34:00	2017-10-17	500	이민희	2018-06-15		1639387
20171017-0008	PL20171017-0008	1639387-2	Plasma	20171017-0008	I-14-H-1~H-3	2017-10-17	14:42:00	2017-10-17	500	이민희	2018-06-15		1639387
20171017-0009	PL20171017-0009	1639387-3	Plasma	20171017-0009	I-14-H-4~H-6	2017-10-17	15:49:00	2017-10-17	500	이민희	2018-06-15		1639387
20171019-0001	PL20171019-0001	1209608-1	Plasma	20171019-0001	I-14-I-7~I-9	2017-10-19	08:57:00	2017-10-19	500	이민희	2018-06-15	샘플 폐기	1209608
20171019-0002	PL20171019-0002	1209608-2	Plasma	20171019-0002	I-15-A-1~A-3	2017-10-19	10:45:00	2017-10-19	500	이민희	2018-06-15	샘플 폐기	1209608
20171019-0003	PL20171019-0003	1209608-3	Plasma	20171019-0003	I-15-A-4~A-6	2017-10-19	12:03:00	2017-10-19	500	이민희	2018-06-15	샘플 폐기	1209608
20171019-0004	PL20171019-0004	01638035-1	Plasma	20171019-0004	I-15-A-7~A-9	2017-10-19	09:06:00	2017-10-19	500	이민희	2018-05-18	샘플 폐기	1638035
20171019-0005	PL20171019-0005	01638035-2	Plasma	20171019-0005	I-15-B-1~B-3	2017-10-19	10:33:00	2017-10-19	500	이민희	2018-05-18	샘플 폐기	1638035
20171019-0006	PL20171019-0006	01638035-3	Plasma	20171019-0006	I-15-B-4~B-6	2017-10-19	11:42:00	2017-10-19	500	이민희	2018-05-18	샘플 폐기	1638035
20171019-0007	PL20171019-0007	1640036-1	Plasma	20171019-0007	I-15-B-7~B-9	2017-10-19	12:19:00	2017-10-19	500	이민희	2018-06-15	샘플 폐기	1640036
20171019-0008	PL20171019-0008	1640036-2	Plasma	20171019-0008	I-15-C-1~C-3	2017-10-19	15:31:00	2017-10-19	500	이민희	2018-06-15	샘플 폐기	1640036
20171019-0009	PL20171019-0009	1640036-3	Plasma	20171019-0009	I-15-C-4~C-6	2017-10-19	16:30:00	2017-10-19	500	이민희	2018-06-15	샘플 폐기	1640036
20171020-0001	PL20171020-0001	1639884-1	Plasma	20171020-0001	I-15-D-7~D-9	2017-10-20	12:34:00	2017-10-20	500	이민희	2018-06-15	샘플 폐기	1639884
20171020-0002	PL20171020-0002	1639884-2	Plasma	20171020-0002	I-15-E-1~E-3	2017-10-20	14:59:00	2017-10-20	500	이민희	2018-06-15	샘플 폐기	1639884
20171020-0003	PL20171020-0003	1639884-3	Plasma	20171020-0003	I-15-E-4~E-6	2017-10-20	16:04:00	2017-10-20	500	이민희	2018-06-15	샘플 폐기	1639884
20171024-0001	PL20171024-0001	1638091-1	Plasma	20171024-0001	I-15-F-7~F-9	2017-10-24	08:54:00	2017-10-24	500	이민희	2018-06-15	샘플 폐기	1638091
20171024-0002	PL20171024-0002	1638091-2	Plasma	20171024-0002	I-15-G-1~G-3	2017-10-24	11:29:00	2017-10-24	500	이민희	2018-06-15	샘플 폐기	1638091
20171024-0003	PL20171024-0003	1638091-3	Plasma	20171024-0003	I-15-G-4~G-6	2017-10-24	12:31:00	2017-10-24	500	이민희	2018-06-15	샘플 폐기	1638091
20171026-0001	PL20171026-0001	1582923-1	Plasma	20171026-0001	I-15-H-7~H-9	2017-10-26	10:40:00	2017-10-26	500	이민희	2018-06-18		1582923
20171026-0002	PL20171026-0002	1582923-2	Plasma	20171026-0002	I-15-I-1~I-3	2017-10-26	11:21:00	2017-10-26	500	이민희	2018-06-18		1582923
20171026-0003	PL20171026-0003	1582923-3	Plasma	20171026-0003	I-15-I-4~I-6	2017-10-26	12:18:00	2017-10-26	500	이민희	2018-06-18		1582923
20171107-0001	PL20171107-0001	1519678-1	Plasma	20171107-0001	I-16-E-1~E-3	2017-11-07	09:15:00	2017-11-08	500	이민희	2018-06-18		1519678
20171107-0002	PL20171107-0002	1519678-2	Plasma	20171107-0002	I-16-E-4~E-6	2017-11-07	11:21:00	2017-11-08	500	이민희	2018-06-18		1519678
20171107-0003	PL20171107-0003	1519678-3	Plasma	20171107-0003	I-16-E-7~E-9	2017-11-07	11:54:00	2017-11-08	500	이민희	2018-06-18		1519678
20171109-0004	PL20171109-0004	1641525-1	Plasma	20171109-0004	I-17-A-1~A-3	2017-11-09	12:40:00	2017-11-09	500	이민희	2018-06-18		1641525
20171109-0005	PL20171109-0005	1641525-2	Plasma	20171109-0005	I-17-A-4~A-6	2017-11-09	15:25:00	2017-11-09	500	이민희	2018-06-18		1641525
20171109-0006	PL20171109-0006	1641525-3	Plasma	20171109-0006	I-17-A-7~A-9	2017-11-09	15:59:00	2017-11-09	500	이민희	2018-06-18		1641525
20171110-0001	PL20171110-0001	1642401-1	Plasma	20171110-0001	I-17-C-1~C-3	2017-11-10	09:08:00	2017-11-10	500	이민희	2018-06-18		1642401
20171110-0002	PL20171110-0002	1642401-2	Plasma	20171110-0002	I-17-C-4~C-6	2017-11-10	12:48:00	2017-11-10	500	이민희	2018-06-18		1642401
20171110-0003	PL20171110-0003	1642401-3	Plasma	20171110-0003	I-17-C-7~C-9	2017-11-10	13:45:00	2017-11-10	500	이민희	2018-06-18		1642401
20171114-0001	PL20171114-0001	1644757-1	Plasma	20171114-0001	I-17-E-1~E-3	2017-11-14	12:00:00	2017-11-14	500	이민희	2018-06-18		1644757
20171114-0002	PL20171114-0002	1644757-2	Plasma	20171114-0002	I-17-E-4~E-6	2017-11-14	14:18:00	2017-11-14	500	이민희	2018-06-18		1644757
20171114-0003	PL20171114-0003	1644757-3	Plasma	20171114-0003	I-17-E-7~E-9	2017-11-14	15:20:00	2017-11-14	500	이민희	2018-06-18		1644757
20171121-0001	PL20171121-0001	01467755-1	Plasma	20171121-0001	I-17-H-1~H-3	2017-11-21	09:10:00	2017-11-21	500	이민희	2018-06-01	샘플 폐기	1467755
20171121-0002	PL20171121-0002	01467755-2	Plasma	20171121-0002	I-17-H-4~H-6	2017-11-21	11:14:00	2017-11-21	500	이민희	2018-06-01	샘플 폐기	1467755
20171121-0003	PL20171121-0003	01467755-3	Plasma	20171121-0003	I-17-H-7~H-9	2017-11-21	11:37:00	2017-11-21	500	이민희	2018-06-01	샘플 폐기	1467755
20171121-0007	PL20171121-0007	967133-1	Plasma	20171121-0007	I-18-A-1~A-3	2017-11-21	10:10:00	2017-11-21	500	이민희	2018-06-18		967133
20171121-0008	PL20171121-0008	967133-2	Plasma	20171121-0008	I-18-A-4~A-6	2017-11-21	11:58:00	2017-11-21	500	이민희	2018-06-18		967133
20171121-0009	PL20171121-0009	967133-3	Plasma	20171121-0009	I-18-A-7~A-9	2017-11-21	12:42:00	2017-11-21	500	이민희	2018-06-18		967133
20171122-0004	PL20171122-0004	01263399-1	Plasma	20171122-0004	I-18-E-1~E-3	2017-11-22	13:40:00	2017-11-22	500	이민희	2018-06-01	샘플 폐기	1263399
20171122-0005	PL20171122-0005	01263399-2	Plasma	20171122-0005	I-18-E-4~E-6	2017-11-22	15:48:00	2017-11-22	500	이민희	2018-06-01	샘플 폐기	1263399
20171122-0006	PL20171122-0006	01263399-3	Plasma	20171122-0006	I-18-E-7~E-9	2017-11-22	16:05:00	2017-11-22	500	이민희	2018-06-01	샘플 폐기	1263399
20171123-0001	PL20171123-0001	1080351-1	Plasma	20171123-0001	I-18-F-1~F-3	2017-11-23	09:05:00	2017-11-23	500	이민희	2018-06-18	샘플 폐기	1080351
20171123-0002	PL20171123-0002	1080351-2	Plasma	20171123-0002	I-18-F-4~F-6	2017-11-23	12:33:00	2017-11-23	500	이민희	2018-06-18		1080351
20171123-0003	PL20171123-0003	1080351-3	Plasma	20171123-0003	I-18-F-7~F-9	2017-11-23	13:55:00	2017-11-23	500	이민희	2018-06-18		1080351
20171124-0001	PL20171124-0001	01644974-1	Plasma	20171124-0001	I-18-I-1~I-3	2017-11-24	09:10:00	2017-11-24	500	이민희	2018-06-01	샘플 폐기	1644974
20171124-0002	PL20171124-0002	01644974-2	Plasma	20171124-0002	I-18-I-4~I-6	2017-11-24	11:55:00	2017-11-24	500	이민희	2018-06-01	샘플 폐기	1644974
20171124-0003	PL20171124-0003	01644974-3	Plasma	20171124-0003	I-18-I-7~I-9	2017-11-24	12:20:00	2017-11-24	500	이민희	2018-06-01	샘플 폐기	1644974
20171124-0007	PL20171124-0007	1647113-1	Plasma	20171124-0007	I-19-B-1~B-3	2017-11-24	13:00:00	2017-11-24	500	이민희	2018-06-18		1647113
20171124-0008	PL20171124-0008	1647113-2	Plasma	20171124-0008	I-19-B-4~B-6	2017-11-24	15:49:00	2017-11-24	500	이민희	2018-06-18		1647113
20171124-0009	PL20171124-0009	1647113-3	Plasma	20171124-0009	I-19-B-7~B-9	2017-11-24	16:59:00	2017-11-24	500	이민희	2018-06-18		1647113
20171128-0001	PL20171128-0001	1210460-1	Plasma	20171128-0001	I-19-C-1~C-3	2017-11-28	11:37:00	2017-11-28	500	이민희	2018-06-18		1210460
20171128-0002	PL20171128-0002	1210460-2	Plasma	20171128-0002	I-19-C-4~C-6	2017-11-28	13:31:00	2017-11-28	500	이민희	2018-06-18		1210460
20171128-0003	PL20171128-0003	1210460-3	Plasma	20171128-0003	I-19-C-7~C-9	2017-11-28	14:00:00	2017-11-28	500	이민희	2018-06-18		1210460
20171128-0004	PL-20171128-0004	01632214-1	plasma	20171128-0004	I-19-D-1~D-3	2017-11-28	12:27:00	2017-11-28	500	이민희	2018-06-18	Prostate cancer/마취제: sevoflurane/ 샘플 폐기	1632214
20171128-0005	PL20171128-0005	01632214-2	plasma	20171128-0005	I-19-D-5~D-7	2017-11-28	13:26:00	2017-11-28	500	이민희	2018-06-18	Prostate cancer/마취제: sevoflurane/ 샘플 폐기	1632214
20171128-0006	PL20171128-0006	01632214-3	plasma	20171128-0006	I-19-D-7~D-9	2017-11-28	14:25:00	2017-11-28	500	이민희	2018-06-18	Prostate cancer/마취제: sevoflurane/ 샘플 폐기	1632214
20171128-0007	PL20171128-0007	1642494-1	Plasma	20171128-0007	I-19-E-1~E-3	2017-11-28	14:40:00	2017-11-28	500	이민희	2018-06-19		1642494
20171128-0008	PL20171128-0008	1642494-2	Plasma	20171128-0008	I-19-E-4~E-6	2017-11-28	17:01:00	2017-11-28	500	이민희	2018-06-19		1642494
20171128-0009	PL20171128-0009	1642494-3	Plasma	20171128-0009	I-19-E-7~E-9	2017-11-28	17:36:00	2017-11-29	500	이민희	2018-06-19		1642494
20171130-0001	PL20171130-0001	01647751-1	Plasma	20171130-0001	I-19-G-1~G-3	2017-11-30	08:56:00	2017-11-30	500	이민희	2018-06-01	샘플 폐기	1647751
20171130-0002	PL20171130-0002	01647751-2	Plasma	20171130-0002	I-19-G-4~G-6	2017-11-30	10:33:00	2017-11-30	500	이민희	2018-06-01	샘플 폐기	1647751
20171130-0003	PL20171130-0003	01647751-3	Plasma	20171130-0003	I-19-G-7~G-9	2017-11-30	10:56:00	2017-11-30	500	이민희	2018-06-01	샘플 폐기	1647751
20171130-0004	PL20171130-0004	291983-1	Plasma	20171130-0004	I-19-H-1~H-3	2017-11-30	09:15:00	2017-11-30	500	이민희	2018-06-18		291983
20171130-0005	PL20171130-0005	291983-2	Plasma	20171130-0005	I-19-H-4~H-6	2017-11-30	11:05:00	2017-11-30	500	이민희	2018-06-18		291983
20171130-0006	PL20171130-0006	291983-3	Plasma	20171130-0006	I-19-H-7~H-9	2017-11-30	11:30:00	2017-11-30	500	이민희	2018-06-18		291983
20171130-0007	PL20171130-0007	955864-1	Plasma	20171130-0007	I-19-I-1~I-3	2017-11-30	11:15:00	2017-11-30	500	이민희	2018-06-18		955864
20171130-0008	PL20171130-0008	955864-2	Plasma	20171130-0008	I-19-I-4~I-6	2017-11-30	12:35:00	2017-11-30	500	이민희	2018-06-18	샘플 폐기	955864
20171130-0009	PL20171130-0009	955864-3	Plasma	20171130-0009	I-19-I-7~I-9	2017-11-30	12:55:00	2017-11-30	500	이민희	2018-06-18		955864
20171205-0001	PL20171205-0001	1647818-1	plasma	20171205-0001	I-20-B-1~B-3	2017-12-05	12:29:00	2017-12-05	500	이민희	2018-06-19		1647818
20171205-0002	PL20171205-0002	01647818-2	plasma	20171205-0002	I-20-B-4~B-6	2017-12-05	14:50:00	2017-12-05	500	이민희	2018-06-19		1647818
20171205-0003	PL20171205-0003	01647818-3	plasma	20171205-0003	I-20-B-7~B-9	2017-12-05	15:32:00	2017-12-05	500	이민희	2018-06-19		1647818
20171207-0001	PL20171207-0001	01648013-1	Plasma	20171207-0001	I-20-D-1~D-3	2017-12-07	09:14:00	2017-12-07	500	이민희	2018-06-01	샘플 폐기	1648013
20171207-0002	PL20171207-0002	01648013-2	Plasma	20171207-0002	I-20-D-4~D-6	2017-12-07	10:32:00	2017-12-07	500	이민희	2018-06-01	샘플 폐기	1648013
20171207-0003	PL20171207-0003	01648013-3	Plasma	20171207-0003	I-20-D-7~D-9	2017-12-07	11:28:00	2017-12-07	500	이민희	2018-06-01	샘플 폐기	1648013
20171207-0004	PL20171207-0004	01650716-1	plasma	20171207-0004	I-20-E-1~E-3	2017-12-07	09:30:00	2017-12-07	500	이민희	2018-06-19		1650716
20171207-0005	PL20171207-0005	01650716-2	plasma	20171207-0005	I-20-E-4~E-6	2017-12-07	11:47:00	2017-12-07	500	이민희	2018-06-19		1650716
20171207-0006	PL20171207-0006	01650716-3	plasma	20171207-0006	I-20-E-7~E-9	2017-12-07	12:26:00	2017-12-07	500	이민희	2018-06-19		1650716
20171207-0010	PL20171207-0010	1645583-1	Plasma	20171207-0010	I-20-G-1~G-3	2017-12-07	12:20:00	2017-12-07	500	이민희	2018-06-21	샘플 폐기	1645583
20171207-0011	PL20171207-0011	1645583-2	Plasma	20171207-0011	I-20-G-4~G-6	2017-12-07	13:37:00	2017-12-07	500	이민희	2018-06-21	샘플 폐기	1645583
20171207-0012	PL20171207-0012	1645583-3	Plasma	20171207-0012	I-20-G-7~G-9	2017-12-07	14:13:00	2017-12-07	500	이민희	2018-06-21	샘플 폐기	1645583
20171212-0001	PL20171212-0001	01262018-1	plasma	20171212-0001	J-1-A-1~A-3	2017-12-12	09:00:00	2017-12-12	500	이민희	2018-06-19		1262018
20171212-0002	PL20171212-0002	01262018-2	plasma	20171212-0002	J-1-A-4~A-6	2017-12-12	11:30:00	2017-12-12	500	이민희	2018-06-19		1262018
20171212-0003	PL20171212-0003	01262018-3	plasma	20171212-0003	J-1-A-7~A-9	2017-12-12	12:04:00	2017-12-12	500	이민희	2018-06-19		1262018
20171212-0004	PL20171212-0004	712396-1	Plasma	20171212-0004	J-1-B-1~B-3	2017-12-12	12:30:00	2017-12-12	500	이민희	2018-06-21	샘플 폐기	712396
20171212-0005	PL20171212-0005	712396-2	Plasma	20171212-0005	J-1-B-4~B-6	2017-12-12	14:35:00	2017-12-12	500	이민희	2018-06-21	샘플 폐기	712396
20171212-0006	PL20171212-0006	712396-3	Plasma	20171212-0006	J-1-B-7~B-9	2017-12-12	15:21:00	2017-12-12	500	이민희	2018-06-21	샘플 폐기	712396
20171212-0007	PL20171212-0007	00928847-1	Plasma	20171212-0007	J-1-C-1~C-3	2017-12-12	13:07:00	2017-12-12	500	이민희	2018-06-01	샘플 폐기	928847
20171212-0008	PL20171212-0008	00928847-2	Plasma	20171212-0008	J-1-C-4~C-6	2017-12-12	14:16:00	2017-12-12	500	이민희	2018-06-01	샘플 폐기	928847
20171212-0009	PL20171212-0009	00928847-3	Plasma	20171212-0009	J-1-C-7~C-9	2017-12-12	14:48:00	2017-12-12	500	이민희	2018-06-01	샘플 폐기	928847
20171213-0001	PL20171213-0001	01182439-1	Plasma	20171213-0001	J-1-D-1~D-3	2017-12-13	15:29:00	2017-12-13	500	이민희	2018-06-01	샘플 폐기	1182439
20171213-0002	PL20171213-0002	01182439-2	Plasma	20171213-0002	J-1-D-4~D-6	2017-12-13	17:09:00	2017-12-13	500	이민희	2018-06-01	샘플 폐기	1182439
20171213-0003	PL20171213-0003	01182439-3	Plasma	20171213-0003	J-1-D-7~D-9	2017-12-13	17:40:00	2017-12-13	500	이민희	2018-06-01	샘플 폐기	1182439
20171214-0001	PL20171214-0001	01649577-1	Plasma	20171214-0001	J-1-F-1~F-3	2017-12-14	09:07:00	2017-12-14	500	이민희	2018-06-19		1649577
20171214-0002	PL20171214-0002	01649577-2	Plasma	20171214-0002	J-1-F-4~F-6	2017-12-14	10:44:00	2017-12-14	500	이민희	2018-06-19		1649577
20171214-0003	PL20171214-0003	01649577-3	Plasma	20171214-0003	J-1-F-7~F-9	2017-12-14	11:14:00	2017-12-14	500	이민희	2018-06-19		1649577
20171214-0004	PL20171214-0004	01312544-1	Plasma	20171214-0004	J-1-G-1~G-3	2017-12-14	09:14:00	2017-12-14	500	이민희	2018-06-19		1312544
20171214-0005	PL20171214-0005	01312544-2	Plasma	20171214-0005	J-1-G-4~G-6	2017-12-14	11:23:00	2017-12-14	500	이민희	2018-06-19		1312544
20171214-0006	PL20171214-0006	01312544-3	Plasma	20171214-0006	J-1-G-7~G-9	2017-12-14	12:08:00	2017-12-14	500	이민희	2018-06-19		1312544
20171219-0001	PL20171219-0001	01650487-1	plasma	20171219-0001	J-2-B-1~B-3	2017-12-19	12:28:00	2017-12-19	500	이민희	2018-06-19		1650487
20171219-0002	PL20171219-0002	01650487-2	plasma	20171219-0002	J-2-B-4~B-6	2017-12-19	14:13:00	2017-12-19	500	이민희	2018-06-19		1650487
20171219-0003	PL20171219-0003	01650487-3	plasma	20171219-0003	J-2-B-7~B-9	2017-12-19	15:15:00	2017-12-19	500	이민희	2018-06-19		1650487
20171220-0001	PL20171220-0001	1633864-1	Plasma	20171220-0001	J-2-D-1~D-3	2017-12-20	10:50:00	2017-12-20	500	이민희	2018-06-21	샘플 폐기	1633864
20171220-0002	PL20171220-0002	1633864-2	Plasma	20171220-0002	J-2-D-4~D-6	2017-12-20	13:46:00	2017-12-20	500	이민희	2018-06-21	샘플 폐기	1633864
20171220-0003	PL20171220-0003	1633864-3	Plasma	20171220-0003	J-2-D-7~D-9	2017-12-20	15:35:00	2017-12-20	500	이민희	2018-06-21	샘플 폐기	1633864
20171221-0001	PL20171221-0001	01593276-1	Plasma	20171221-0001	J-2-E-1~E-3	2017-12-21	09:17:00	2017-12-21	500	이민희	2018-06-01	샘플 폐기	1593276
20171221-0002	PL20171221-0002	01593276-2	Plasma	20171221-0002	J-2-E-4~E-6	2017-12-21	10:35:00	2017-12-21	500	이민희	2018-06-01	샘플 폐기	1593276
20171221-0003	PL20171221-0003	01593276-3	Plasma	20171221-0003	J-2-E-7~E-9	2017-12-21	11:12:00	2017-12-21	500	이민희	2018-06-01	샘플 폐기	1593276
20171221-0004	PL20171221-0004	01545141-1	Plasma	20171221-0004	J-2-F-1~F-3	2017-12-21	11:55:00	2017-12-21	500	이민희	2018-06-19		1545141
20171221-0005	PL20171221-0005	01545141-2	Plasma	20171221-0005	J-2-F-4~F-6	2017-12-21	15:12:00	2017-12-21	500	이민희	2018-06-19		1545141
20171221-0006	PL20171221-0006	01545141-3	Plasma	20171221-0006	J-2-F-7~F-9	2017-12-21	16:04:00	2017-12-21	500	이민희	2018-06-19		1545141
20180104-0001	PL20180104-0001	00998127-1	Plasma	20180104-0001	J-3-C-1~C-3	2018-01-04	09:01:00	2018-01-04	500	이민희	2018-06-19		998127
20180104-0002	PL20180104-0002	00998127-2	Plasma	20180104-0002	J-3-C-4~C-6	2018-01-04	12:35:00	2018-01-04	500	이민희	2018-06-19		998127
20180104-0003	PL20180108-0003	00998127-3	Plasma	20180104-0003	J-3-C-7~C-9	2018-01-08	13:19:00	2018-01-08	500	이민희	2018-06-19		998127
20180109-0001	PL20180109-0001	01636903-1	plasma	20180109-0001	J-3-F-1~F-3	2018-01-09	09:05:00	2018-01-09	500	이민희	2018-06-19		1636903
20180109-0002	PL20180109-0002	01636903-2	plasma	20180109-0002	J-3-F-4~F-6	2018-01-09	12:04:00	2018-01-09	500	이민희	2018-06-19		1636903
20180109-0003	PL20180109-0003	01636903-3	plasma	20180109-0003	J-3-F-7~F-9	2018-01-09	12:38:00	2018-01-09	500	이민희	2018-06-19		1636903
20180109-0004	PL20180109-0004	01180874-1	Plasma	20180109-0004	J-3-G-1~G-3	2018-01-09	09:26:00	2018-01-09	500	이민희	2018-06-19		1180874
20180109-0005	PL20180109-0005	01180874-2	Plasma	20180109-0005	J-3-G-4~G-6	2018-01-09	11:50:00	2018-01-09	500	이민희	2018-06-19		1180874
20180109-0006	PL20180109-0006	01180874-3	Plasma	20180109-0006	J-3-G-7~G-9	2018-01-09	12:05:00	2018-01-09	500	이민희	2018-06-19		1180874
20180109-0007	PL20180109-0007	1226661-1	Plasma	20180109-0007	J-3-H-1~H-3	2018-01-09	12:53:00	2018-01-09	500	이민희	2018-06-21		1226661
20180109-0008	PL20180109-0008	1226661-2	Plasma	20180109-0008	J-3-H-4~H-6	2018-01-09	14:30:00	2018-01-09	500	이민희	2018-06-21		1226661
20180109-0009	PL20180109-0009	1226661-3	Plasma	20180109-0009	J-3-H-7~H-9	2018-01-09	15:21:00	2018-01-09	500	이민희	2018-06-21	샘플 폐기	1226661
20180111-0001	PL20180111-0001	01263927-1	Plasma	20180111-0001	J-4-A-1~A-3	2018-01-11	13:28:00	2018-01-11	500	이민희	2018-06-19		1263927
20180111-0002	PL20180111-0002	01263927-2	Plasma	20180111-0002	J-4-A-4~A-6	2018-01-11	16:05:00	2018-01-11	500	이민희	2018-06-19	샘플 폐기	1263927
20180111-0003	PL20180111-0003	01263927-3	Plasma	20180111-0003	J-4-A-7~A-9	2018-01-11	17:00:00	2018-01-11	500	이민희	2018-06-19		1263927
20180116-0001	PL20180116-0001	00399478-1	plasma	20180116-0001	J-4-C-1~C-3	2018-01-16	13:00:00	2018-01-16	500	이민희	2018-06-19	샘플 폐기	399478
20180116-0002	PL20180116-0002	00399478-2	plasma	20180116-0002	J-4-C-4~C-6	2018-01-16	14:30:00	2018-01-16	500	이민희	2018-06-19		399478
20180116-0003	PL20180116-0003	00399478-3	Plasma	20180116-0003	J-4-C-7~C-9	2018-01-16	14:47:00	2018-01-16	500	이민희	2018-06-19	샘플 폐기	399478
20180116-0007	PL20180116-0007	01435854-1	Plasma	20180116-0007	J-4-E-1~E-3	2018-01-16	08:55:00	2018-01-16	500	이민희	2018-05-18	샘플 폐기	1435854
20180116-0008	PL20180116-0008	01435854-2	Plasma	20180116-0008	J-4-E-4~E-6	2018-01-16	10:35:00	2018-01-16	500	이민희	2018-05-18	샘플 폐기	1435854
20180116-0009	PL20180116-0009	01435854-3	Plasma	20180116-0009	J-4-E-7~E-9	2018-01-16	11:05:00	2018-01-16	500	이민희	2018-05-18	샘플 폐기	1435854
20180124-0001	PL20180124-0001	956472-1	Plasma	20180124-0001	J-5-G-1~G-3	2018-01-24	09:05:00	2018-01-24	500	이민희	2018-06-21	샘플 폐기	956472
20180124-0002	PL20180124-0002	956472-2	Plasma	20180124-0002	J-5-G-4~G-6	2018-01-24	11:45:00	2018-01-24	500	이민희	2018-06-21	샘플 폐기	956472
20180124-0003	PL20180124-0003	956472-3	Plasma	20180124-0003	J-5-G-7~G-9	2018-01-24	13:25:00	2018-01-24	500	이민희	2018-06-21	샘플 폐기	956472
20180125-0001	PL20180125-0001	01656855-1	Plasma	20180125-0001	J-5-H-1~H-3	2018-01-25	08:55:00	2018-01-25	500	이민희	2018-05-18	샘플 폐기	1656855
20180125-0002	PL20180125-0002	01656855-2	Plasma	20180125-0002	J-5-H-4~H-6	2018-01-25	10:25:00	2018-01-25	500	이민희	2018-05-18	샘플 폐기	1656855
20180125-0003	PL20180125-0003	01656855-3	Plasma	20180125-0003	J-5-H-7~H-9	2018-01-25	11:10:00	2018-01-25	500	이민희	2018-05-18	샘플 폐기	1656855
20180208-0004	PL20180208-0004	01367045-1	Plasma	20180208-0004	J-6-G-1~G-3	2018-02-08	09:15:00	2018-02-08	500	이민희	2018-05-18	샘플 폐기	1367045
20180208-0005	PL20180208-0005	01367045-2	Plasma	20180208-0005	J-6-G-4~G-6	2018-02-08	10:55:00	2018-02-08	500	이민희	2018-05-18	샘플 폐기	1367045
20180208-0006	PL20180208-0006	01367045-3	Plasma	20180208-0006	J-6-G-7~G-9	2018-02-08	12:30:00	2018-02-08	500	이민희	2018-05-18	샘플 폐기	1367045
20180213-0001	PL20180213-0001	1395415-1	Plasma	20180213-0001	J-7-D-1~D-3	2018-02-09	09:10:00	2018-02-09	500	이민희	2018-06-21		1395415
20180213-0002	PL20180213-0002	1395415-2	Plasma	20180213-0002	J-7-D-4~D-6	2018-02-09	10:36:00	2018-02-09	500	이민희	2018-06-21		1395415
20180213-0003	PL20180213-0003	1395415-3	Plasma	20180213-0003	J-7-D-7~D-9	2018-02-09	11:00:00	2018-02-09	500	이민희	2018-06-21		1395415
20180306-0007	PL20180306-0007	1662275-1	Plasma	20180306-0007	J-8-H-1~H-3	2018-03-06	14:33:00	2018-03-06	500	이민희	2018-06-21		1662275
20180306-0008	PL20180306-0008	1662275-2	Plasma	20180306-0008	J-8-H-4~H-6	2018-03-06	15:30:00	2018-03-06	500	이민희	2018-06-21		1662275
20180306-0009	PL20180306-0009	1662275-3	Plasma	20180306-0009	J-8-H-7~H-9	2018-03-06	16:13:00	2018-03-06	500	이민희	2018-06-21		1662275
20180307-0001	PL20180307-0001	193376-1	Plasma	20180307-0001	J-8-I-1~I-3	2018-03-07	12:39:00	2018-03-07	500	이민희	2018-06-21		193376
20180307-0002	PL20180307-0002	193376-2	Plasma	20180307-0002	J-8-I-4~I-6	2018-03-07	15:14:00	2018-03-07	500	이민희	2018-06-21		193376
20180307-0003	PL20180307-0003	193376-3	Plasma	20180307-0003	J-8-I-7~I-9	2018-03-07	16:02:00	2018-03-07	500	이민희	2018-06-21		193376
20180308-0001	PL20180308-0001	01171176-1	Plasma	20180308-0001	J-9-B-1~B-3	2018-03-08	09:05:00	2018-03-08	500	이민희	2018-05-18	샘플 폐기	1171176
20180308-0002	PL20180308-0002	01171176-2	Plasma	20180308-0002	J-9-B-4~B-6	2018-03-08	12:20:00	2018-03-08	500	이민희	2018-05-18	샘플 폐기	1171176
20180308-0003	PL20180308-0003	01171176-3	Plasma	20180308-0003	J-9-B-7~B-9	2018-03-08	13:02:00	2018-03-08	500	이민희	2018-05-18	샘플 폐기	1171176
20180327-0010	PL20180327-0010	00975734-1	Plasma	20180327-0010	J-11-G-1~G-3	2018-03-27	12:52:00	2018-03-27	500	이민희	2018-05-18	샘플 폐기	975739
20180327-0011	PL20180327-0011	00975734-2	Plasma	20180327-0011	J-11-G-4~G-6	2018-03-27	13:55:00	2018-03-27	500	이민희	2018-05-18	샘플 폐기	975739
20180327-0012	PL20180327-0012	00975734-3	Plasma	20180327-0012	J-11-G-7~G-9	2018-03-27	14:41:00	2018-03-27	500	이민희	2018-05-18	샘플 폐기	975739
20180410-0004	PL20180410-0004	704523-1	Plasma	20180410-0004	J-13-A-1~A-3	2018-04-10	09:15:00	2018-04-10	500	이민희	2018-06-21		704523
20180410-0005	PL20180410-0005	704523-2	Plasma	20180410-0005	J-13-A-4~A-6	2018-04-10	10:03:00	2018-04-10	500	이민희	2018-06-21		704523
20180410-0006	PL20180410-0006	704523-3	Plasma	20180410-0006	J-13-A-7~A-9	2018-04-10	10:35:00	2018-04-10	500	이민희	2018-06-21		704523
20170704-0001	PL20170704-0001	00456619-1	Plasma	20170704-0001	I-1-A-7~A-9	2017-07-04	09:14:00	2017-07-04					456619
20170704-0002	PL20170704-0002	00456619-2	Plasma	20170704-0002	I-1-B-1~B-3	2017-07-04	09:40:00	2017-07-04					456619
20170704-0003	PL20170704-0003	00456619-3	Plasma	20170704-0003	I-1-B-4~B-6	2017-07-04	10:02:00	2017-07-04					456619
20170704-0004	PL20170704-0004	01625203-1	Plasma	20170704-0004	I-1-B-7~B-9	2017-07-04	10:42:00	2017-07-04					1625203
20170704-0005	PL20170704-0005	01625203-2	Plasma	20170704-0005	I-1-C-1~C-3	2017-07-04	13:12:00	2017-07-04					1625203
20170704-0006	PL20170704-0006	01625203-3	Plasma	20170704-0006	I-1-C-4~C-6	2017-07-04	13:46:00	2017-07-04					1625203
20170705-0001	PL20170705-0001	01211918-1	Plasma	20170705-0001	I-1-C-7~C-9	2017-07-05	13:10:00	2017-07-05				liver cancer에 포함	1211918
20170705-0002	PL20170705-0002	01211918-2	Plasma	20170705-0002	I-1-D-1~D-3	2017-07-05	13:53:00	2017-07-05				liver cancer에 포함	1211918
20170705-0003	PL20170705-0003	01211918-3	Plasma	20170705-0003	I-1-D-4~D-6	2017-07-05	14:15:00	2017-07-05				liver cancer에 포함	1211918
20170706-0001	PL20170706-0001	01625260-1	Plasma	20170706-0001	I-1-D-7~D-9	2017-07-06	12:15:00	2017-07-06					1625260
20170706-0002	PL20170706-0002	01625260-2	Plasma	20170706-0002	I-1-E-1~E-3	2017-07-06	14:06:00	2017-07-06					1625260
20170706-0003	PL20170706-0003	01625260-3	Plasma	20170706-0003	I-1-E-4~E-6	2017-07-06	14:33:00	2017-07-06					1625260
20170710-0001	PL20170710-0001	00210023-1	Plasma	20170710-0001	I-1-F-7~F-9	2017-07-10	12:38:00	2017-07-10					210023
20170710-0002	PL20170710-0002	00210023-2	Plasma	20170710-0002	I-1-G-1~G-3	2017-07-10	13:20:00	2017-07-10					210023
20170710-0003	PL20170710-0003	00210023-3	Plasma	20170710-0003	I-1-G-4~G-6	2017-07-10	13:51:00	2017-07-10					210023
20170710-0004	PL20170710-0004	01481258-1	Plasma	20170710-0004	I-1-G-7~G-9	2017-07-10	12:00:00	2017-07-10					1481258
20170710-0005	PL20170710-0005	01481258-2	Plasma	20170710-0005	I-1-H-1~H-3	2017-07-10	12:38:00	2017-07-10					1481258
20170710-0006	PL20170710-0006	01481258-3	Plasma	20170710-0006	I-1-H-4~H-6	2017-07-10	12:50:00	2017-07-10					1481258
20170710-0007	PL20170710-0007	01143127-1	Plasma	20170710-0007	I-1-H-7~H-9	2017-07-10	08:58:00	2017-07-10					1143127
20170710-0008	PL20170710-0008	01143127-2	Plasma	20170710-0008	I-1-I-1~I-3	2017-07-10	10:42:00	2017-07-10					1143127
20170710-0009	PL20170710-0009	01143127-3	Plasma	20170710-0009	I-1-I-4~I-6	2017-07-10	11:14:00	2017-07-10					1143127
20170711-0001	PL20170711-0001	00357133-1	Plasma	20170711-0001	I-1-I-7~I-9	2017-07-11	09:31:00	2017-07-11					357133
20170711-0002	PL20170711-0002	00357133-2	Plasma	20170711-0002	I-2-A-1~A-3	2017-07-11	10:40:00	2017-07-11					357133
20170711-0003	PL20170711-0003	00357133-3	Plasma	20170711-0003	I-2-A-4~A-6	2017-07-11	11:09:00	2017-07-11					357133
20170711-0004	PL20170711-0004	01622859-1	Plasma	20170711-0004	I-2-A-7~A-9	2017-07-11	12:40:00	2017-07-11					1622859
20170711-0005	PL20170711-0005	01622859-2	Plasma	20170711-0005	I-2-B-1~B-3	2017-07-11	14:12:00	2017-07-11					1622859
20170711-0006	PL20170711-0006	01622859-3	Plasma	20170711-0006	I-2-B-4~B-6	2017-07-11	15:01:00	2017-07-11					1622859
20170711-0007	PL20170711-0007	00941024-1	Plasma	20170711-0007	I-2-B-7~B-9	2017-07-11	09:14:00	2017-07-11					941024
20170711-0008	PL20170711-0008	00941024-2	Plasma	20170711-0008	I-2-C-1~C-3	2017-07-11	14:00:00	2017-07-11					941024
20170711-0009	PL20170711-0009	00941024-3	Plasma	20170711-0009	I-2-C-4~C-6	2017-07-11	14:48:00	2017-07-11					941024
20170711-0010	PL20170711-0010	01527525-1	Plasma	20170711-0010	I-2-C-7~C-9	2017-07-11	09:17:00	2017-07-11					1527525
20170711-0011	PL20170711-0011	01527525-2	Plasma	20170711-0011	I-2-D-1~D-3	2017-07-11	11:05:00	2017-07-11					1527525
20170711-0012	PL20170711-0012	01527525-3	Plasma	20170711-0012	I-2-D-4~D-6	2017-07-11	11:44:00	2017-07-11					1527525
20170711-0013	PL20170711-0013	01617258-1	Plasma	20170711-0013	I-2-D-7~D-9	2017-07-11	15:13:00	2017-07-12					1617258
20170711-0014	PL20170711-0014	01617258-2	Plasma	20170711-0014	I-2-E-1~E-3	2017-07-11	16:37:00	2017-07-12					1617258
20170711-0015	PL20170711-0015	01617258-3	Plasma	20170711-0015	I-2-E-4~E-6	2017-07-11	17:54:00	2017-07-12					1617258
20170712-0001	PL20170712-0001	01038710-1	Plasma	20170712-0001	I-2-E-7~E-9	2017-07-12	13:57:00	2017-07-12					1038710
20170712-0002	PL20170712-0002	01038710-2	Plasma	20170712-0002	I-2-F-1~F-3	2017-07-12	15:23:00	2017-07-12					1038710
20170712-0003	PL20170712-0003	01038710-3	Plasma	20170712-0003	I-2-F-4~F-6	2017-07-12	16:15:00	2017-07-12					1038710
20170712-0004	PL20170712-0004	01335878-1	Plasma	20170712-0004	I-2-F-7~F-9	2017-07-12	09:41:00	2017-07-12					1335878
20170712-0005	PL20170712-0005	01335878-2	Plasma	20170712-0005	I-2-G-1~G-3	2017-07-12	11:49:00	2017-07-12					1335878
20170712-0006	PL20170712-0006	01335878-3	Plasma	20170712-0006	I-2-G-4~G-6	2017-07-12	23:29:00	2017-07-12					1335878
20170712-0010	PL20170712-0010	01178178-1	Plasma	20170712-0010	I-2-H-7~H-9	2017-07-12	10:22:00	2017-07-12					1178178
20170712-0011	PL20170712-0011	01178178-2	Plasma	20170712-0011	I-2-I-1~I-3	2017-07-12	11:23:00	2017-07-12					1178178
20170712-0012	PL20170712-0012	01178178-3	Plasma	20170712-0012	I-2-I-4~I-6	2017-07-12	12:17:00	2017-07-12					1178178
20170713-0001	PL20170713-0001	00245713-1	Plasma	20170713-0001	I-2-I-7~I-9	2017-07-13	11:20:00	2017-07-13					245713
20170713-0002	PL20170713-0002	00245713-2	Plasma	20170713-0002	I-3-A-1~A-3	2017-07-13	12:18:00	2017-07-13					245713
20170713-0003	PL20170713-0003	00245713-3	Plasma	20170713-0003	I-3-A-4~A-6	2017-07-13	13:10:00	2017-07-13					245713
20170713-0004	PL20170713-0004	00279778-1	Plasma	20170713-0004	I-3-A-7~A-9	2017-07-13	10:19:00	2017-07-13					279778
20170713-0005	PL20170713-0005	00279778-2	Plasma	20170713-0005	I-3-B-1~B-3	2017-07-13	12:41:00	2017-07-13					279778
20170713-0006	PL20170713-0006	00279778-3	Plasma	20170713-0006	I-3-B-4~B-6	2017-07-13	13:31:00	2017-07-13					279778
20170713-0007	PL20170713-0007	00810921-1	Plasma	20170713-0007	I-3-B-7~B-9	2017-07-13	09:08:00	2017-07-13					810921
20170713-0008	PL20170713-0008	00810921-2	Plasma	20170713-0008	I-3-C-1~C-3	2017-07-13	10:49:00	2017-07-13					810921
20170713-0009	PL20170713-0009	00810921-3	Plasma	20170713-0009	I-3-C-4~C-6	2017-07-13	11:17:00	2017-07-13					810921
20170714-0001	PL20170714-0001	01615070-1	Plasma	20170714-0001	I-3-C-7~C-9	2017-07-14	09:28:00	2017-07-14					1615070
20170714-0002	PL20170714-0002	01615070-2	Plasma	20170714-0002	I-3-D-1~D-3	2017-07-14	11:25:00	2017-07-14					1615070
20170714-0003	PL20170714-0003	01615070-3	Plasma	20170714-0003	I-3-D-4~D-6	2017-07-14	12:11:00	2017-07-14					1615070
20170717-0001	PL20170717-0001	01627434-1	Plasma	20170717-0001	I-3-D-7~D-9	2017-07-17	09:18:00	2017-07-17					1627434
20170717-0002	PL20170717-0002	01627434-2	Plasma	20170717-0002	I-3-E-1~E-3	2017-07-17	12:06:00	2017-07-17					1627434
20170717-0003	PL20170717-0003	01627434-3	Plasma	20170717-0003	I-3-E-4~E-6	2017-07-17	13:15:00	2017-07-17					1627434
20170718-0001	PL20170718-0001	01363866-1	Plasma	20170718-0001	I-3-E-7~E-9	2017-07-18	11:05:00	2017-07-18				타병원 Colon ca 수술 후, 다른 수술 받음	1363866
20170718-0002	PL20170718-0002	01363866-2	Plasma	20170718-0002	I-3-F-1~F-3	2017-07-18	12:23:00	2017-07-18				타병원 Colon ca 수술 후, 다른 수술 받음	1363866
20170718-0003	PL20170718-0003	01363866-3	Plasma	20170718-0003	I-3-F-4~F-6	2017-07-18	13:33:00	2017-07-18				타병원 Colon ca 수술 후, 다른 수술 받음	1363866
20170718-0004	PL20170718-0004	00822561-1	Plasma	20170718-0004	I-3-F-7~F-9	2017-07-18	12:57:00	2017-07-18					822561
20170718-0005	PL20170718-0005	00822561-2	Plasma	20170718-0005	I-3-G-1~G-3	2017-07-18	15:15:00	2017-07-18					822561
20170718-0006	PL20170718-0006	00822561-3	Plasma	20170718-0006	I-3-G-4~G-5	2017-07-18	17:00:00	2017-07-18					822561
20170719-0001	PL20170719-0001	00705612-1	Plasma	20170719-0001	I-3-G-7~G-9	2017-07-19	09:33:00	2017-07-19					705612
20170719-0002	PL20170719-0002	00705612-2	Plasma	20170719-0002	I-3-H-1~H-3	2017-07-19	10:51:00	2017-07-19					705612
20170719-0003	PL20170719-0003	00705612-3	Plasma	20170719-0003	I-3-H-4~H-6	2017-07-19	11:19:00	2017-07-19					705612
20170720-0001	PL20170720-0001	01615493-1	Plasma	20170720-0001	I-3-H-7~H-9	2017-07-20	09:33:00	2017-07-20					1615493
20170720-0002	PL20170720-0002	01615493-2	Plasma	20170720-0002	I-3-I-1~I-3	2017-07-20	11:07:00	2017-07-20					1615493
20170720-0003	PL20170720-0003	01615493-3	Plasma	20170720-0003	I-3-I-4~I-6	2017-07-20	11:39:00	2017-07-20					1615493
20170721-0001	PL20170721-0001	01475257-1	Plasma	20170721-0001	I-3-I-7~I-9	2017-07-21	12:15:00	2017-07-22					1475257
20170721-0002	PL20170721-0002	01475257-2	Plasma	20170721-0002	I-4-A-1~A-3	2017-07-21	14:28:00	2017-07-22					1475257
20170721-0003	PL20170721-0003	01475257-3	Plasma	20170721-0003	I-4-A-4~A-6	2017-07-21	15:13:00	2017-07-22					1475257
20170727-0001	PL20170727-0001	01624691-1	Plasma	20170727-0001	I-5-A-7~A-9	2017-07-27	09:20:00	2017-07-27					1624691
20170727-0002	PL20170727-0002	01624691-2	Plasma	20170727-0002	I-5-B-1~B-3	2017-07-27	12:28:00	2017-07-27					1624691
20170727-0003	PL20170727-0003	01624691-3	Plasma	20170727-0003	I-5-B-4~B-6	2017-07-27	13:53:00	2017-07-27					1624691
20170727-0004	PL20170727-0004	01627107-1	Plasma	20170727-0004	I-5-B-7~B-9	2017-07-27	13:08:00	2017-07-27					1627107
20170727-0005	PL20170727-0005	01627107-2	Plasma	20170727-0005	I-5-C-1~C-3	2017-07-27	16:50:00	2017-07-27					1627107
20170727-0006	PL20170727-0006	01627107-3	Plasma	20170727-0006	I-5-C-4~C-6	2017-07-27	17:54:00	2017-07-27					1627107
20170727-0007	PL20170728-0001	01022365-1	Plasma	20170727-0007	I-5-C-7~C-9	2017-07-27	13:58:00	2017-07-27					1022365
20170727-0008	PL20170727-0008	01022365-2	Plasma	20170727-0008	I-5-D-1~D-3	2017-07-27	17:27:00	2017-07-28					1022365
20170727-0009	PL20170727-0009	01022365-3	Plasma	20170727-0009	I-5-D-4~D-6	2017-07-27	18:22:00	2017-07-28					1022365
20170728-0001	PL20170728-0001	01618068-1	Plasma	20170728-0001	I-5-D-7~D-9	2017-07-28	10:22:00	2017-07-28					1618068
20170728-0002	PL20170728-0002	01618068-2	Plasma	20170728-0002	I-5-E-1~E-3	2017-07-28	15:02:00	2017-07-28					1618068
20170728-0003	PL20170728-0003	01618068-3	Plasma	20170728-0003	I-5-E-4~E-6	2017-07-28	15:50:00	2017-07-28					1618068
20170728-0004		01624310-1	Plasma									SAMPLE LOSS-대상에서 제외	1624310
20170728-0005		01624310-2	Plasma									SAMPLE LOSS-대상에서 제외	1624310
20170731-0001	PL20170731-0001	01614025-1	Plasma	20170731-0001	I-5-F-4~F-6	2017-07-31	14:24:00	2017-07-31					1614025
20170731-0002	PL20170731-0002	01614025-2	Plasma	20170731-0002	I-5-F-7~F-9	2017-07-31	15:16:00	2017-07-31					1614025
20170731-0003	PL20170731-0003	01614025-3	Plasma	20170731-0003	I-5-G-1~G-3	2017-07-31	15:42:00	2017-07-31					1614025
20170731-0004		00307594-1	Plasma	20170731-0004								대상에서 제외	307594
20170731-0005		00307594-2	Plasma	20170731-0005								대상에서 제외	307594
20170801-0001	PL20170801-0001	00255915-1	Plasma	20170801-0001	I-5-H-1~H-3	2017-08-01	09:57:00	2017-08-01					255915
20170801-0002	PL20170801-0002	00255915-2	Plasma	20170801-0002	I-5-H-4~H-6	2017-08-01	16:01:00	2017-08-01					255915
20170801-0003	PL20170801-0003	00255915-3	Plasma	20170801-0003	I-5-H-7~H-9	2017-08-01	16:30:00	2017-08-01					255915
20170801-0004		01626707-1	Plasma	20170801-0004								대상에서 제외	1626707
20170801-0005		01626707-2	Plasma	20170801-0005								대상에서 제외	1626707
20170802-0001	PL20170802-0001	00486840-1	Plasma	20170802-0001	I-5-I-7~I-9	2017-08-02	09:03:00	2017-08-02					486840
20170802-0002	PL20170802-0002	00486840-2	Plasma	20170802-0002	I-6-A-1~A-3	2017-08-02	09:58:00	2017-08-02					486840
20170802-0003	PL20170802-0003	00486840-3	Plasma	20170802-0003	I-6-A-4~A-6	2017-08-02	10:10:00	2017-08-02					486840
20180620-0007	PL20180620-0007	586781-1	Plasma	20180620-0007	J-17-I-1~I-9	2018-06-20	15:00:00	2018-06-21					586781
20180620-0008	PL20180620-0008	586781-2	Plasma	20180620-0008	J-17-I-4~I-6	2018-06-20	17:50:00	2018-06-21					586781
20180620-0009	PL20180620-0009	586781-3	Plasma	20180620-0009	J-17-I-7~I-9	2018-06-20	19:50:00	2018-06-21					586781
20180620-0004	PL20180620-0004	1676538-1	Plasma	20180620-0004	J-17-H-1~H-3	2018-06-20	14:00:00	2018-06-20					1676538
20180620-0005	PL20180620-0005	1676538-2	Plasma	20180620-0005	J-17-H-4~H-6	2018-06-20	16:10:00	2018-06-20					1676538
20180620-0006	PL20180620-0006	1676538-3	Plasma	20180620-0006	J-17-H-7~H-9	2018-06-20	17:13:00	2018-06-20					1676538
20180621-0004	PL20180621-0004	1390281-1	Plasma	20180621-0004	J-18-B-1~B-3	2018-06-21	12:50:00	2018-06-21					1390281
20180621-0005	PL20180621-0005	1390281-2	Plasma	20180621-0005	J-18-B-4~B-6	2018-06-21	14:25:00	2018-06-21					1390281
20180621-0006	PL20180621-0006	1390281-3	Plasma	20180621-0006	J-18-B-7~B-9	2018-06-21	14:45:00	2018-06-21					1390281
20180621-0001	PL20180621-0001	128013-1	Plasma	20180621-0001	J-18-A-1~A-3	2018-06-21	09:17:00	2018-06-21					128013
20180621-0002	PL20180621-0002	128013-2	Plasma	20180621-0002	J-18-A-4~A-6	2018-06-21	11:40:00	2018-06-21					128013
20180621-0003	PL20180621-0003	128013-3	Plasma	20180621-0003	J-18-A-7~A-9	2018-06-21	12:45:00	2018-06-21					128013
20180627-0001	PL20180627-0001	1671142-1	Plasma	20180627-0001	J-18-C-1~C-3	2018-06-27	13:30:00	2018-06-27					1671142
20180627-0002	PL20180627-0002	1671142-2	Plasma	20180627-0002	J-18-C-4~C-6	2018-06-27	15:40:00	2018-06-27					1671142
20180627-0003	PL20180627-0003	1671142-3	Plasma	20180627-0003	J-18-C-7~C-9	2018-06-27	16:05:00	2018-06-27					1671142
20180705-0004	PL20180705-0004	1080657-1	Plasma	20180705-0004	J-18-E-1~E-3	2018-07-05	09:20:00	2018-07-05					1080657
20180705-0005	PL20180705-0005	1080657-2	Plasma	20180705-0005	J-18-E-4~E-6	2018-07-05	12:15:00	2018-07-05					1080657
20180705-0006	PL20180705-0006	1080657-3	Plasma	20180705-0006	J-18-E-7~E-9	2018-07-05	12:45:00	2018-07-05					1080657
20180705-0001	PL20180705-0001	1681459-1	Plasma	20180705-0001	J-18-D-1~D-3	2018-07-05	09:15:00	2018-07-05					1681459
20180705-0002	PL20180705-0002	1681459-2	Plasma	20180705-0002	J-18-D-4~D-6	2018-07-05	11:02:00	2018-07-05					1681459
20180705-0003	PL20180705-0003	1681459-3	Plasma	20180705-0003	J-18-D-7~D-9	2018-07-05	11:31:00	2018-07-05					1681459
20180705-0007	PL20180705-0007	430087-1	Plasma	20180705-0007	J-18-F-1~F-3	2018-07-05	11:02:00	2018-07-05					430087
20180705-0008	PL20180705-0008	430087-2	Plasma	20180705-0008	J-18-F-4~F-6	2018-07-05	14:10:00	2018-07-05					430087
20180705-0009	PL20180705-0009	430087-3	Plasma	20180705-0009	J-18-F-7~F-9	2018-07-05	14:50:00	2018-07-05					430087
20180709-0001	PL20180709-0001	1673781-1	Plasma	20180709-0001	J-18-G-1~G-3	2018-07-09	09:22:00	2018-07-09					1673781
20180709-0002	PL20180709-0002	1673781-2	Plasma	20180709-0002	J-18-G-4~G-6	2018-07-09	13:10:00	2018-07-09					1673781
20180709-0003	PL20180709-0003	1673781-3	Plasma	20180709-0003	J-18-G-7~G-9	2018-07-09	14:05:00	2018-07-09					1673781
20180712-0001	PL20180712-0001	317752-1	Plasma	20180712-0001	J-18-H-1~H-3	2018-07-12	09:17:00	2018-07-12					317752
20180712-0002	PL20180712-0002	317752-2	Plasma	20180712-0002	J-18-H-4~H-6	2018-07-12	10:50:00	2018-07-12					317752
20180712-0003	PL20180712-0003	317752-3	Plasma	20180712-0003	J-18-H-7~H-9	2018-07-12	11:08:00	2018-07-12					317752
20180723-0001	PL20180723-0001	156024-1	Plasma	20180723-0001	J-19-A-1~A-3	2018-07-23	10:48:00	2018-07-23					156024
20180723-0002	PL20180723-0002	156024-2	Plasma	20180723-0002	J-19-A-4~A-6	2018-07-23	11:55:00	2018-07-23					156024
20180723-0003	PL20180723-0003	156024-3	Plasma	20180723-0003	J-19-A-7~A-9	2018-07-23	12:17:00	2018-07-23					156024
20180726-0001	PL20180726-0001	1679639-1	Plasma	20180726-0001	J-19-B-1~B-3	2018-07-26	09:22:00	2018-07-26					1679639
20180726-0002	PL20180726-0002	1679639-2	Plasma	20180726-0002	J-19-B-4~B-6	2018-07-26	12:14:00	2018-07-26					1679639
20180726-0003	PL20180726-0003	1679639-3	Plasma	20180726-0003	J-19-B-7~B-9	2018-07-26	13:37:00	2018-07-26					1679639
20180731-0001	PL20180731-0001	406920-1	Plasma	20180731-0001	J-19-C-1~C-3	2018-07-31	09:30:00	2018-07-31					406920
20180731-0002	PL20180731-0002	406920-2	Plasma	20180731-0002	J-19-C-4~C-6	2018-07-31	13:30:00	2018-07-31					406920
20180731-0003	PL20180731-0003	406920-3	Plasma	20180731-0003	J-19-C-7~C-9	2018-07-31	17:51:00	2018-08-01					406920
20180531-0007	PL20180531-0007	1669747-1	Plasma	20180531-0007	J-16-D-1~D-3	2018-05-31	13:08:00	2018-05-31					1669747
20180531-0008	PL20180531-0008	1669747-2	Plasma	20180531-0008	J-16-D-4~D-6	2018-05-31	14:13:00	2018-05-31					1669747
20180531-0009	PL20180531-0009	1669747-3	Plasma	20180531-0009	J-16-D-7~D-9	2018-05-31	14:40:00	2018-05-31					1669747
20180601-0001	PL20180601-0001	1675509-1	Plasma	20180601-0001	J-16-E-1~E-3	2018-06-01	09:00:00	2018-06-02					1675509
20180601-0002	PL20180601-0002	1675509-2	Plasma	20180601-0002	J-16-E-4~E-6	2018-06-01	11:20:00	2018-06-02					1675509
20180601-0003	PL20180601-0003	1675509-3	Plasma	20180601-0003	J-16-E-7~E-9	2018-06-01	11:30:00	2018-06-02					1675509
20180601-0004	PL20180601-0004	864561-1	Plasma	20180601-0004	J-16-F-1~F-3	2018-06-01	09:09:00	2018-06-02					864561
20180601-0005	PL20180601-0005	864561-2	Plasma	20180601-0005	J-16-F-4~F-6	2018-06-01	11:13:00	2018-06-02					864561
20180601-0006	PL20180601-0006	864561-3	Plasma	20180601-0006	J-16-F-7~F-9	2018-06-01	12:11:00	2018-06-02					864561
20180601-0007	PL20180601-0007	794815-1	Plasma	20180601-0007	J-16-G-1~G-3	2018-06-01	12:58:00	2018-06-02					794815
20180601-0008	PL20180601-0008	794815-2	Plasma	20180601-0008	J-16-G-4~G-6	2018-06-01	15:28:00	2018-06-02					794815
20180601-0009	PL20180601-0009	794815-3	Plasma	20180601-0009	J-16-G-7~G-9	2018-06-01	16:21:00	2018-06-02					794815
20180605-0001	PL20180605-0001	275012-1	Plasma	20180605-0001	J-16-H-1~H-4	2018-06-05	12:40:00	2018-06-05					275012
20180605-0002	PL20180605-0002	275012-2	Plasma	20180605-0002	J-16-H-4~H-6	2018-06-05	14:10:00	2018-06-05					275012
20180605-0003	PL20180605-0003	275012-3	Plasma	20180605-0003	J-16-H-7~H-9	2018-06-05	15:20:00	2018-06-05					275012
20180607-0001	PL20180607-0001	1382636-1	Plasma	20180607-0001	J-16-I-1~I-3	2018-06-07	09:00:00	2018-06-07					1382636
20180607-0002	PL20180607-0002	1382636-2	Plasma	20180607-0002	J-16-I-4~I-6	2018-06-07	11:05:00	2018-06-07					1382636
20180607-0003	PL20180607-0003	1382636-3	Plasma	20180607-0003	J-16-I-7~I-9	2018-06-07	11:45:00	2018-06-07					1382636
20180607-0004	PL20180607-0004	1398288-1	Plasma	20180607-0004	J-17-A-1~A-3	2018-06-07	12:30:00	2018-06-07					1398288
20180607-0005	PL20180607-0005	1398288-2	Plasma	20180607-0005	J-17-A-4~A-6	2018-06-07	13:38:00	2018-06-07					1398288
20180607-0006	PL20180607-0006	1398288-3	Plasma	20180607-0006	J-17-A-7~A-9	2018-06-07	14:15:00	2018-06-07					1398288
20180608-0001	PL20180608-0001	1465175-1	Plasma	20180608-0001	J-17-B-1~B-3	2018-06-08	09:05:00	2018-06-08					1465175
20180608-0002	PL20180608-0002	1465175-2	Plasma	20180608-0002	J-17-B-4~B-6	2018-06-08	12:41:00	2018-06-08					1465175
20180608-0003	PL20180608-0003	1465175-3	Plasma	20180608-0003	J-17-B-7~B-9	2018-06-08	13:11:00	2018-06-08					1465175
20180611-0001	PL20180611-0001	1673563-1	Plasma	20180611-0001	J-17-C-1~C-3	2018-06-11	10:45:00	2018-06-11					1673563
20180611-0002	PL20180611-0002	1673563-2	Plasma	20180611-0002	J-17-C-4~C-6	2018-06-11	13:05:00	2018-06-11					1673563
20180611-0003	PL20180611-0003	1673563-3	Plasma	20180611-0003	J-17-C-7~C-9	2018-06-11	13:46:00	2018-06-11					1673563
20180611-0004	PL20180611-0004	252950-1	Plasma	20180611-0004	J-17-D-1~D-3	2018-06-11	14:30:00	2018-06-11					252950
20180611-0005	PL20180611-0005	252950-2	Plasma	20180611-0005	J-17-D-4~D-6	2018-06-11	16:21:00	2018-06-11					252950
20180611-0006	PL20180611-0006	252950-3	Plasma	20180611-0006	J-17-D-7~D-9	2018-06-11	17:13:00	2018-06-11					252950
20180611-0007	PL20180611-0007	1157137-1	Plasma	20180611-0007	J-17-E-1~E-3	2018-06-11	14:47:00	2018-06-12					1157137
20180611-0008	PL20180611-0008	1157137-2	Plasma	20180611-0008	J-17-E-4~E-6	2018-06-11	17:34:00	2018-06-12					1157137
20180611-0009	PL20180611-0009	1157137-3	Plasma	20180611-0009	J-17-E-7~E-9	2018-06-11	18:40:00	2018-06-12					1157137
20180619-0001	PL20180619-0001	1545504-1	Plasma	20180619-0001	J17-F-1~F-3	2018-06-19	09:20:00	2018-06-19					1545504
20180619-0002	PL20180619-0002	1545504-2	Plasma	20180619-0002	J-17-F-1~F-3	2018-06-19	10:13:00	2018-06-19					1545504
20180619-0003	PL20180619-0003	1545504-3	Plasma	20180619-0003	J-17-F-7~F-9	2018-06-19	11:45:00	2018-06-19					1545504
20180620-0001	PL20180620-0001	1675030-1	Plasma	20180620-0001	J-17-G-1~G-3	2018-06-20	09:20:00	2018-06-20					1675030
20180620-0002	PL20180620-0002	1675030-2	Plasma	20180620-0002	J-17-G-4~G-6	2018-06-20	11:53:00	2018-06-20					1675030
20180620-0003	PL20180620-0003	1675030-3	Plasma	20180620-0003	J-17-G-7~G-9	2018-06-20	13:55:00	2018-06-20					1675030
20180430-0001	PL20180430-0001	1663563-1	Plasma	20180430-0001	J-14-I-1~I-3	2018-04-30	09:15:00	2018-04-30					1663563
20180430-0002	PL20180430-0002	1663563-2	Plasma	20180430-0002	J-14-I-4~I-6	2018-04-30	11:02:00	2018-04-30					1663563
20180430-0003	PL20180430-0003	1663563-3	Plasma	20180430-0003	J-14-I-7~I-9	2018-04-30	11:55:00	2018-04-30					1663563
20180503-0001	PL20180503-0001	1657211-1	Plasma	20180503-0001	J-15-A-1~A-3	2018-05-03	10:50:00	2018-05-03					1657211
20180503-0002	PL20180503-0002	1657211-2	Plasma	20180503-0002	J-15-A-4~A-6	2018-05-03	11:45:00	2018-05-03					1657211
20180503-0003	PL20180503-0003	1657211-3	Plasma	20180503-0003	J-15-A-7~A-9	2018-05-03	12:25:00	2018-05-03					1657211
20180508-0001	PL20180508-0001	834716-1	Plasma	20180508-0001	J-15-B-1~B-3	2018-05-08	09:30:00	2018-05-08					834716
20180508-0002	PL20180508-0002	834716-2	Plasma	20180508-0002	J-15-B-4~B-6	2018-05-08	11:34:00	2018-05-08					834716
20180508-0003	PL20180508-0003	834716-3	Plasma	20180508-0003	J-15-B-7~B-9	2018-05-08	12:23:00	2018-05-08					834716
20180509-0001	PL20180509-0001	1668864-1	Plasma	20180509-0001	J-15-C-1~C-3	2018-05-09	10:42:00	2018-05-09					1668864
20180509-0002	PL20180509-0002	1668864-2	Plasma	20180509-0002	J-15-C-4~C-6	2018-05-09	13:06:00	2018-05-09					1668864
20180509-0003	PL20180509-0003	1668864-3	Plasma	20180509-0003	J-15-C-7~C-9	2018-05-09	14:20:00	2018-05-09					1668864
20180510-0001	PL20180510-0001	987020-1	Plasma	20180510-0001	J-15-D-1~D-3	2018-05-10	09:00:00	2018-05-10					987020
20180510-0002	PL20180510-0002	987020-2	Plasma	20180510-0002	J-15-D-4~D-6	2018-05-10	10:20:00	2018-05-10					987020
20180510-0003	PL20180510-0003	987020-3	Plasma	20180510-0003	J-15-D-7~D-9	2018-05-10	10:50:00	2018-05-10					987020
20180510-0004	PL20180510-0004	1670560-1	Plasma	20180510-0004	J-15-E-1~E-3	2018-05-10	09:00:00	2018-05-10					1670560
20180510-0005	PL20180510-0005	1670560-2	Plasma	20180510-0005	J-15-E-4~E-6	2018-05-10	11:35:00	2018-05-10					1670560
20180510-0006	PL20180510-0006	1670560-3	Plasma	20180510-0006	J-15-E-7~E-9	2018-05-10	13:30:00	2018-05-10					1670560
20180514-0001	PL20180514-0001	1313594-1	Plasma	20180514-0001	J-15-F-1~F-3	2018-05-14	09:07:00	2018-05-14					1313594
20180514-0002	PL20180514-0002	1313594-2	Plasma	20180514-0002	J-15-F-4~F-6	2018-05-14	11:35:00	2018-05-14					1313594
20180514-0003	PL20180514-0003	1313594-3	Plasma	20180514-0003	J-15-F-7~F-9	2018-05-14	11:57:00	2018-05-14					1313594
20180514-0004	PL20180514-0004	1203661-1	Plasma	20180514-0004	J-15-G-1~G-3	2018-05-14	13:38:00	2018-05-14					1203661
20180514-0005	PL20180514-0005	1203661-2	Plasma	20180514-0005	J-15-G-4~G-6	2018-05-14	15:28:00	2018-05-14					1203661
20180514-0006	PL20180514-0006	1203661-3	Plasma	20180514-0006	J-15-G-7~G-9	2018-05-14	17:19:00	2018-05-15					1203661
20180515-0001	PL20180515-0001	1265730-1	Plasma	20180515-0001	J-15-H-1~H-3	2018-05-15	08:50:00	2018-05-15					1265730
20180515-0002	PL20180515-0002	1265730-2	Plasma	20180515-0002	J-15-H-4~H-6	2018-05-15	12:09:00	2018-05-15					1265730
20180515-0003	PL20180515-0003	1265730-3	Plasma	20180515-0003	J-15-H-7~H-9	2018-05-15	13:10:00	2018-05-15					1265730
20180517-0001	PL20180517-0001	1671242-1	Plasma	20180517-0001	J-15-I-1~I-3	2018-05-17	09:00:00	2018-05-17					1671242
20180517-0002	PL20180517-0002	1671242-2	Plasma	20180517-0002	J-15-I-4~I-6	2018-05-17	11:22:00	2018-05-17					1671242
20180517-0003	PL20180517-0003	1671242-3	Plasma	20180517-0003	J-15-I-7~I-9	2018-05-17	12:20:00	2018-05-17					1671242
20180528-0001	PL20180528-0001	1658906-1	Plasma	20180528-0001	J-16-A-1~A-3	2018-05-28	11:04:00	2018-05-28					1658906
20180528-0002	PL20180528-0002	1658906-2	Plasma	20180528-0002	J-16-A-4~A-6	2018-05-28	12:14:00	2018-05-28					1658906
20180528-0003	PL20180528-0003	1658906-3	Plasma	20180528-0003	J-16-A-7~A-9	2018-05-28	12:30:00	2018-05-28					1658906
20180531-0001	PL20180531-0001	1671254-1	Plasma	20180531-0001	J-16-B-1~B-3	2018-05-31	09:15:00	2018-05-31					1671254
20180531-0002	PL20180531-0002	1671254-2	Plasma	20180531-0002	J-16-B-4~B-6	2018-05-31	11:40:00	2018-05-31					1671254
20180531-0003	PL20180531-0003	1671254-3	Plasma	20180531-0003	J-16-B-7~B-9	2018-05-31	12:35:00	2018-05-31					1671254
20180531-0004	PL20180531-0004	485403-1	Plasma	20180531-0004	J-16-C-1~C-3	2018-05-31	09:20:00	2018-05-31					485403
20180531-0005	PL20180531-0005	485403-2	Plasma	20180531-0005	J-16-C-4~C-6	2018-05-31	12:48:00	2018-05-31					485403
20180531-0006	PL20180531-0006	485403-3	Plasma	20180531-0006	J-16-C-7~C-9	2018-05-31	13:55:00	2018-05-31					485403
20180413-0004	PL20180413-0004	998293-1	Plasma	20180413-0004	J-13-E-1~E-3	2018-04-13	14:50:00	2018-04-13				대상아님	998293
20180413-0005	PL20180413-0005	998293-2	Plasma	20180413-0005	J-13-E-4~E-6	2018-04-13	16:19:00	2018-04-13				대상아님	998293
20180413-0006	PL20180413-0006	998293-3	Plasma	20180413-0006	J-13-E-7~E-9	2018-04-13	17:30:00	2018-04-13				대상아님	998293
20180416-0001	PL20180416-0001	945078-1	Plasma	20180416-0001	J-13-F-1~F-3	2018-04-16	11:17:00	2018-04-16					945078
20180416-0002	PL20180416-0002	945078-2	Plasma	20180416-0002	J-13-F-4~F-6	2018-04-16	13:03:00	2018-04-16					945078
20180416-0003	PL20180416-0003	945078-3	Plasma	20180416-0003	J-13-F-7~F-9	2018-04-16	14:16:00	2018-04-16					945078
20180417-0001	PL20180417-0001	1532968-1	Plasma	20180417-0001	J-13-G-1~G-3	2018-04-17	08:56:00	2018-04-17					1532968
20180417-0002	PL20180417-0002	1532968-2	Plasma	20180417-0002	J-13-G-4~G-6	2018-04-17	10:45:00	2018-04-17					1532968
20180417-0003	PL20180417-0003	1532968-3	Plasma	20180417-0003	J-13-G-7~G-9	2018-04-17	11:18:00	2018-04-17					1532968
20180420-0001	PL20180420-0001	1663945-1	Plasma	20180420-0001	J-13-H-1~H-3	2018-04-20	09:10:00	2018-04-20					1663945
20180420-0002	PL20180420-0002	1663945-2	Plasma	20180420-0002	J-13-H-4~H-6	2018-04-20	13:30:00	2018-04-20					1663945
20180420-0003	PL20180420-0003	1663945-3	Plasma	20180420-0003	J-13-H-7~H-9	2018-04-20	16:00:00	2018-04-20					1663945
20180423-0001	PL20180423-0001	221725-1	Plasma	20180423-0001	J-13-I-1~I-3	2018-04-23	10:28:00	2018-04-23					221725
20180423-0002	PL20180423-0002	221725-2	Plasma	20180423-0002	J-13-I-4~I-6	2018-04-23	12:30:00	2018-04-23					221725
20180423-0003	PL20180423-0003	221725-3	Plasma	20180423-0003	J-13-I-7~I-9	2018-04-23	12:55:00	2018-04-23					221725
20180424-0001	PL20180424-0001	710596-1	Plasma	20180424-0001	J-14-A-1~A-3	2018-04-24	11:10:00	2018-04-24					710596
20180424-0002	PL20180424-0002	710596-2	Plasma	20180424-0002	J-14-A-4~A-6	2018-04-24	12:50:00	2018-04-24					710596
20180424-0003	PL20180424-0003	710596-3	Plasma	20180424-0003	J-14-A-7~A-9	2018-04-24	13:40:00	2018-04-24					710596
20180424-0004	PL20180424-0004	1666107-1	Plasma	20180424-0004	J-14-B-1~B-3	2018-04-24	13:11:00	2018-04-24					1666107
20180424-0005	PL20180424-0005	1666107-2	Plasma	20180424-0005	J-14-B-4~B-6	2018-04-24	14:02:00	2018-04-24					1666107
20180424-0006	PL20180424-0006	1666107-3	Plasma	20180424-0006	J-14-B-7~B-9	2018-04-24	14:57:00	2018-04-24					1666107
20180425-0001	PL20180425-0001	1318325-1	Plasma	20180425-0001	J-14-C-1~C-3	2018-04-25	11:15:00	2018-04-25					1318325
20180425-0002	PL20180425-0002	1318325-2	Plasma	20180425-0002	J-14-C-4~C-6	2018-04-25	12:03:00	2018-04-25					1318325
20180425-0003	PL20180425-0003	1318325-2	Plasma	20180425-0003	J-14-C-7~C-9	2018-04-25	12:30:00	2018-04-25					1318325
20180426-0001	PL20180426-0001	1397922-1	Plasma	20180426-0001	J-14-D-1~D-3	2018-04-26	09:00:00	2018-04-26					1397922
20180426-0002	PL20180426-0002	1397922-2	Plasma	20180426-0002	J-14-D-4~D-6	2018-04-26	13:00:00	2018-04-26					1397922
20180426-0003	PL20180426-0003	1397922-3	Plasma	20180426-0003	J-14-D-7~D-9	2018-04-26	14:10:00	2018-04-26					1397922
20180426-0004	PL20180426-0004	1661646-1	Plasma	20180426-0004	J-14-E-1~E-3	2018-04-26	10:23:00	2018-04-26					1661646
20180426-0005	PL20180426-0005	1661646-2	Plasma	20180426-0005	J-14-E-4~E-6	2018-04-26	12:20:00	2018-04-26					1661646
20180426-0006	PL20180426-0006	1661646-3	Plasma	20180426-0006	J-14-E-7~E-9	2018-04-26	13:20:00	2018-04-26					1661646
20180426-0007	PL20180426-0007	1667958-1	Plasma	20180426-0007	J-14-F-1~F-3	2018-04-26	14:15:00	2018-04-26					1667958
20180426-0008	PL20180426-0008	1667958-2	Plasma	20180426-0008	J-14-F-4~F-6	2018-04-26	16:15:00	2018-04-26					1667958
20180426-0009	PL20180426-0009	1667958-3	Plasma	20180426-0009	J-14-F-7~F-9	2018-04-26	16:45:00	2018-04-26					1667958
20180427-0004	PL20180427-0004	1069515-1	Plasma	20180427-0004	J-14-H-1~H-3	2018-04-27	15:25:00	2018-04-27					1069515
20180427-0005	PL20180427-0005	1069515-2	Plasma	20180427-0005	J-14-H-4~H-6	2018-04-27	16:55:00	2018-04-27					1069515
20180427-0006	PL20180427-0006	1069515-3	Plasma	20180427-0006	J-14-H-7~H-9	2018-04-27	17:30:00	2018-04-27					1069515
20180427-0001	PL20180427-0001	1576308-1	Plasma	20180427-0001	J-14-G-1~G-3	2018-04-27	13:00:00	2018-04-27					1576308
20180427-0002	PL20180427-0002	1576308-2	Plasma	20180427-0002	J-14-G-4~G-6	2018-04-27	14:00:00	2018-04-27					1576308
20180427-0003	PL20180427-0003	1576308-3	Plasma	20180427-0003	J-14-G-7~G-9	2018-04-27	14:35:00	2018-04-27					1576308
20180328-0004	PL20180328-0004	1611300-1	Plasma	20180328-0004	J-12-A-1~A-3	2018-03-28	13:46:00	2018-03-28					1611300
20180328-0005	PL20180328-0005	1611300-2	Plasma	20180328-0005	J-12-A-4~A-6	2018-03-28	17:27:00	2018-03-28					1611300
20180328-0006	PL20180328-0006	1611300-3	Plasma	20180328-0006	J-12-A-7~A-9	2018-03-28	19:30:00	2018-03-29					1611300
20180328-0001	PL20180328-0001	1323422-1	Plasma	20180328-0001	J-11-I-1~I-3	2018-03-28	10:35:00	2018-03-28					1323422
20180328-0002	PL20180328-0002	1323422-2	Plasma	20180328-0002	J-11-I-4~I-6	2018-03-28	12:57:00	2018-03-28					1323422
20180328-0003	PL20180328-0003	1323422-3	Plasma	20180328-0003	J-11-I-7~I-9	2018-03-28	14:11:00	2018-03-28					1323422
20180329-0001	PL20180329-0001	613259-1	Plasma	20180329-0001	J-12-B-`~B-3	2018-03-29	09:24:00	2018-03-29					613259
20180329-0002	PL20180329-0002	613259-2	Plasma	20180329-0002	J-12-B-4~b-6	2018-03-29	11:00:00	2018-03-29					613259
20180329-0003	PL20180329-0003	613259-3	Plasma	20180329-0003	J-12-B-7~B-9	2018-03-29	12:37:00	2018-03-29					613259
20180402-0004	PL20180402-0004	1361692-1	Plasma	20180402-0004	J-12-D-1~D-3	2018-04-02	09:10:00	2018-04-02					1361692
20180402-0005	PL20180402-0005	1361692-2	Plasma	20180402-0005	J-12-D-4~D-6	2018-04-02	12:05:00	2018-04-02					1361692
20180402-0006	PL20180402-0006	1361692-3	Plasma	20180402-0006	J-12-D-7~7-9	2018-04-02	12:52:00	2018-04-02					1361692
20180402-0001	PL20180402-0001	1144078-1	Plasma	20180402-0001	J-12-C-1~C-3	2018-04-02	09:10:00	2018-04-02					1144078
20180402-0002	PL20180402-0002	1144078-2	Plasma	20180402-0002	J-12-C-4~C-6	2018-04-02	10:45:00	2018-04-02					1144078
20180402-0003	PL20180402-0003	1144078-3	Plasma	20180402-0003	J-12-C-7~C-9	2018-04-02	11:35:00	2018-04-02					1144078
20180403-0001	PL20180403-0001	714623-1	Plasma	20180403-0001	J-12-E-1~E-3	2018-04-03	12:30:00	2018-04-03					714623
20180403-0002	PL20180403-0002	714623-2	Plasma	20180403-0002	J-12-E-4~E-6	2018-04-03	15:15:00	2018-04-03					714623
20180403-0003	PL20180403-0003	714623-3	Plasma	20180403-0003	J-12-E-7~E-9	2018-04-03	15:47:00	2018-04-03					714623
20180403-0004	PL20180403-0004	627895-1	Plasma	20180403-0004	J-12-F-1~F-3	2018-04-03	11:15:00	2018-04-03					627895
20180403-0005	PL20180403-0005	627895-2	Plasma	20180403-0005	J-12-F-4~F-6	2018-04-03	15:30:00	2018-04-03					627895
20180403-0006	PL20180403-0006	627895-3	Plasma	20180403-0006	J-12-F-7~F-9	2018-04-03	18:25:00	2018-04-04					627895
20180405-0001	PL20180405-0001	877111-1	Plasma	20180405-0001	J-12-G-1~G-3	2018-04-05	09:08:00	2018-04-05					877111
20180405-0002	PL20180405-0002	877111-2	Plasma	20180405-0002	J-12-G-4~G-6	2018-04-05	11:26:00	2018-04-05					877111
20180405-0003	PL20180405-0003	877111-3	Plasma	20180405-0003	J-12-G-7~G-9	2018-04-05	11:58:00	2018-04-05					877111
20180405-0004	PL20180405-0004	220440-1	Plasma	20180405-0004	J-12-H-1~H-3	2018-04-05	11:50:00	2018-04-05					220440
20180405-0005	PL20180405-0005	220440-2	Plasma	20180405-0005	J-12-H-4~H-6	2018-04-05	12:52:00	2018-04-05					220440
20180405-0006	PL20180405-0006	220440-3	Plasma	20180405-0006	J-12-H-7~H-9	2018-04-05	13:10:00	2018-04-05					220440
20180410-0007	PL20180410-0007	1664849-1	Plasma	20180410-0007	J-13-B-1~B-3	2018-04-10	10:35:00	2018-04-10					1664849
20180410-0008	PL20180410-0008	1664849-2	Plasma	20180410-0008	J-13-B-4~B-6	2018-04-10	14:46:00	2018-04-10					1664849
20180410-0009	PL20180410-0009	1664849-3	Plasma	20180410-0009	J-13-B-7~B-9	2018-04-10	15:00:00	2018-04-10					1664849
20180410-0001	PL20180410-0001	1541322-1	Plasma	20180410-0001	J-12-I-1~I-3	2018-04-10	09:10:00	2018-04-10					1541322
20180410-0002	PL20180410-0002	1541322-2	Plasma	20180410-0002	J-12-I-4~I-6	2018-04-10		2018-04-10					1541322
20180410-0003	PL20180410-0003	1541322-3	Plasma	20180410-0003	J-12-I-7~I-9	2018-04-10		2018-04-10					1541322
20180410-0010	PL20180410-0010	552779-1	Plasma	20180410-0010	J-13-C-1~C-3	2018-04-10	11:50:00	2018-04-10					552779
20180410-0011	PL20180410-0011	552779-2	Plasma	20180410-0011	J-13-C-4~C-6	2018-04-10	15:40:00	2018-04-10					552779
20180410-0012	PL20180410-0012	552779-3	Plasma	20180410-0012	J-13-C-7~C-9	2018-04-10	16:20:00	2018-04-10					552779
20180413-0001	PL20180413-0001	1574575-1	Plasma	20180413-0001	J-13-D-1~D-3	2018-04-13	09:00:00	2018-04-13					1574575
20180413-0002	PL20180413-0002	1574575-2	Plasma	20180413-0002	J-13-D-4~D-6	2018-04-13	12:30:00	2018-04-13					1574575
20180413-0003	PL20180413-0003	1574575-3	Plasma	20180413-0003	J-13-D-7~D-9	2018-04-13	12:55:00	2018-04-13					1574575
20180321-0004	PL20180321-0004	384325-1	Plasma	20180321-0004	J-10-D-1~D-3	2018-03-21	12:25:00	2018-03-21					384325
20180321-0005	PL20180321-0005	384325-2	Plasma	20180321-0005	J-10-D-4~D-6	2018-03-21	14:17:00	2018-03-21					384325
20180321-0006	PL20180321-0006	384325-3	Plasma	20180321-0006	J-10-D-7~D-9	2018-03-21	14:56:00	2018-03-21					384325
20180321-0007	PL20180321-0007	1664706-1	Plasma	20180321-0007	J-10-E-1~E-3	2018-03-21	15:34:00	2018-03-22					1664706
20180321-0008	PL20180321-0008	1664706-2	Plasma	20180321-0008	J-10-E-4~E-6	2018-03-21	18:30:00	2018-03-22					1664706
20180321-0009	PL20180321-0009	1664706-3	Plasma	20180321-0009	J-10-E-7~E-9	2018-03-21	19:27:00	2018-03-22					1664706
20180321-0001	PL20180321-0001	941024-4	Plasma	20180321-0001	J-10-C-1~C-3	2018-03-21	12:05:00	2018-03-21					941024
20180321-0002	PL20180321-0002	941024-5	Plasma	20180321-0002	J-10-C-4~C-6	2018-03-21	13:00:00	2018-03-21					941024
20180321-0003	PL20180321-0003	941024-6	Plasma	20180321-0003	J-10-C-7~C-9	2018-03-21	13:22:00	2018-03-21					941024
20180322-0010	PL20180322-0010	897979-1	Plasma	20180322-0010	J-10-I-1~I-3	2018-03-22	12:00:00	2018-03-22					897979
20180322-0011	PL20180322-0011	897979-2	Plasma	20180322-0011	J-10-I-4~I-6	2018-03-22	15:17:00	2018-03-22					897979
20180322-0012	PL20180322-0012	897979-3	Plasma	20180322-0012	J-10-I-7~I-9	2018-03-22	15:53:00	2018-03-22					897979
20180322-0001	PL20180322-0001	894975-1	Plasma	20180322-0001	J-10-F-1~F-3	2018-03-22	09:05:00	2018-03-22					894975
20180322-0002	PL20180322-0002	894975-2	Plasma	20180322-0002	J-10-F-4~F-6	2018-03-22	10:45:00	2018-03-22					894975
20180322-0003	PL20180322-0003	894975-3	Plasma	20180322-0003	J-10-F-7~F-9	2018-03-22	11:17:00	2018-03-22					894975
20180322-0004	PL20180322-0004	1068087-1	Plasma	20180322-0004	J-10-G-1~G-3	2018-03-22	09:50:00	2018-03-22					1068087
20180322-0005	PL20180322-0005	1068087-2	Plasma	20180322-0005	J-10-G-4~G-6	2018-03-22	10:55:00	2018-03-22					1068087
20180322-0006	PL20180322-0006	1068087-3	Plasma	20180322-0006	J-10-G-7~G-9	2018-03-22	11:40:00	2018-03-22					1068087
20180322-0007	PL20180322-0007	268954-1	Plasma	20180322-0007	J-10-H-1~H-3	2018-03-22	11:30:00	2018-03-22					268954
20180322-0008	PL20180322-0008	268954-2	Plasma	20180322-0008	J-10-H-4~H-6	2018-03-22	13:04:00	2018-03-22					268954
20180322-0009	PL20180322-0009	268954-3	Plasma	20180322-0009	J-10-H-7~H-9	2018-03-22	14:17:00	2018-03-22					268954
20180323-0004	PL20180323-0004	509812-1	Plasma	20180323-0004	J-11-B-1~B-3	2018-03-23	14:22:00	2018-03-23					509812
20180323-0005	PL20180323-0005	509812-2	Plasma	20180323-0005	J-11-B-4~B-6	2018-03-23	15:55:00	2018-03-23					509812
20180323-0006	PL20180323-0006	509812-3	Plasma	20180323-0006	J-11-B-7~B-9	2018-03-23	16:10:00	2018-03-23					509812
20180323-0001	PL20180323-0001	1213980-1	Plasma	20180323-0001	J-11-A-1~A-3	2018-03-23	12:25:00	2018-03-23					1213980
20180323-0002	PL20180323-0002	1213980-2	Plasma	20180323-0002	J-11-A-4~A-6	2018-03-23	13:30:00	2018-03-23					1213980
20180323-0003	PL20180323-0003	1213980-3	Plasma	20180323-0003	J-11-A-7~A-9	2018-03-23	13:50:00	2018-03-23					1213980
20180326-0001	PL20170326-0001	419721-1	Plasma	20180326-0001	J-11-C-1~C-3	2018-03-26	12:25:00	2018-03-26					419721
20180326-0002	PL20180326-0002	419721-2	Plasma	20180326-0002	J-11-C-4~C-6	2018-03-26	15:28:00	2018-03-26					419721
20180326-0003	PL20180326-0003	419721-3	Plasma	20180326-0003	J-11-C-7~C-9	2018-03-26	17:01:00	2018-03-26					419721
20180327-0004	PL20180327-0004	1663665-1	Plasma	20180327-0004	J-11-E-1~E-3	2018-03-27	09:21:00	2018-03-27					1663665
20180327-0005	PL20180327-0005	1663665-2	Plasma	20180327-0005	J-11-E-4~E-6	2018-03-27	10:54:00	2018-03-27					1663665
20180327-0006	PL20180327-0006	1663665-3	Plasma	20180327-0006	J-11-E-7~E-9	2018-03-27	11:13:00	2018-03-27					1663665
20180327-0001	PL20180327-0001	1155569-1	Plasma	20180327-0001	J-11-D-1~D-3	2018-03-27	09:16:00	2018-03-27					1155569
20180327-0001	PL20180327-0001	1155569-2	Plasma	20180327-0001	J-11-D-4~D-6	2018-03-27	10:35:00	2018-03-27					1155569
20180327-0003	PL20180327-0003	1155569-3	Plasma	20180327-0003	J-11-D-7~D-9	2018-03-27	11:30:00	2018-03-27					1155569
20180327-0007	PL20180327-0007	1156350-1	Plasma	20180327-0007	J-11-F-1~F-3	2018-03-27	09:40:00	2018-03-27					1156350
20180327-0008	PL20180327-0008	1156350-2	Plasma	20180327-0008	J-11-F-4~F-6	2018-03-27	12:40:00	2018-03-27					1156350
20180327-0009	PL20180327-0009	1156350-3	Plasma	20180327-0009	J-11-F-7~F-9	2018-03-27	14:47:00	2018-03-27					1156350
20180227-0001	PL20180227-0001	1177870-1	Plasma	20180227-0001	J-8-E-1~E-3	2018-02-27	11:17:00	2018-02-27					1177870
20180227-0002	PL20180227-0002	1177870-2	Plasma	20180227-0002	J-8-E-4~E-6	2018-02-27	13:52:00	2018-02-27					1177870
20180227-0003	PL20180227-0003	1177870-3	Plasma	20180227-0003	J-8-E-7~E-9	2018-02-27	14:40:00	2018-02-27					1177870
20180306-0004	PL20180306-0004	381262-1	Plasma	20180306-0004	J-8-G-1~G-3	2018-03-06	11:40:00	2018-03-06					381262
20180306-0005	PL20180306-0005	381262-2	Plasma	20180306-0005	J-8-G-4~G-6	2018-03-06	13:56:00	2018-03-06					381262
20180306-0006	PL20180306-0006	381262-3	Plasma	20180306-0006	J-8-G-7~G-9	2018-03-06	14:34:00	2018-03-06					381262
20180306-0001	PL20180306-0001	1240481-1	Plasma	20180306-0001	J-8-F-1~F-3	2018-03-06	09:40:00	2018-03-06					1240481
20180306-0002	PL20180306-0002	1240481-2	Plasma	20180306-0002	J-8-F-4~F-6	2018-03-06	14:30:00	2018-03-06					1240481
20180306-0003	PL20180306-0003	1240481-3	Plasma	20180306-0003	J-8-F-7~F-9	2018-03-06	15:06:00	2018-03-06					1240481
20180307-0004	PL20180307-0004	1660327-1	Plasma	20180307-0004	J-9-A-1~A-3	2018-03-07	13:10:00	2018-03-07					1660327
20180307-0005	PL20180307-0005	1660327-2	Plasma	20180307-0005	J-9-A-4~A-6	2018-03-07	16:03:00	2018-03-07					1660327
20180307-0006	PL20180307-0006	1660327-3	Plasma	20180307-0006	J-9-A-7~A-9	2018-03-07	16:40:00	2018-03-07					1660327
20180313-0001	PL20180313-0001	1653236-1	Plasma	20180313-0001	J-9-C-1~C-3	2018-03-13	09:30:00	2018-03-13					1653236
20180313-0002	PL20180313-0002	1653236-2	Plasma	20180313-0002	J-9-C-4~C-6	2018-03-13	10:30:00	2018-03-13					1653236
20180313-0003	PL20180313-0003	1653236-3	Plasma	20180313-0003	J-9-C-7~C-9	2018-03-13	11:21:00	2018-03-13					1653236
20180313-0004	PL20180313-0004	931449-1	Plasma	20180313-0004	J-9-D-1~D-3	2018-03-13	09:42:00	2018-03-13					931449
20180313-0005	PL20180313-0005	931449-2	Plasma	20180313-0005	J-9-D-4~D-6	2018-03-13	13:21:00	2018-03-13					931449
20180313-0006	PL20180313-0006	931449-3	Plasma	20180313-0006	J-9-D-7~D-9	2018-03-13	14:12:00	2018-03-13					931449
20180314-0001	PL20180314-0001	527091-1	Plasma	20180314-0001	J-9-E-1~E-3	2018-03-14	12:27:00	2018-03-14					527091
20180314-0002	PL20180314-0002	527091-2	Plasma	20180314-0002	J-9-E-4~E-6	2018-03-14	16:40:00	2018-03-14					527091
20180314-0003	PL20180314-0003	527091-3	Plasma	20180314-0003	J-9-E-7~E-9	2018-03-14	17:10:00	2018-03-14					527091
20180314-0004	PL20180314-0004	1661026-1	Plasma	20180314-0004	J-9-F-1~F-3	2018-03-14	16:07:00	2018-03-15					1661026
20180314-0005	PL20180314-0005	1661026-2	Plasma	20180314-0005	J-9-F-4~F-6	2018-03-14	19:30:00	2018-03-15					1661026
20180314-0006	PL20180314-0006	1661026-3	Plasma	20180314-0006	J-9-F-7~F-9	2018-03-14	20:36:00	2018-03-15					1661026
20180315-0001	PL20180315-0001	1652085-1	Plasma	20180315-0001	J-9-G-1~G-3	2018-03-15	09:49:00	2018-03-15					1652085
20180315-0002	PL20180315-0002	1652085-2	Plasma	20180315-0002	J-9-G-4~G-6	2018-03-15	11:36:00	2018-03-15					1652085
20180315-0003	PL20180315-0003	1652085-3	Plasma	20180315-0003	J-9-G-7~G-9	2018-03-15	11:45:00	2018-03-15					1652085
20180319-0001	PL20180319-0001	922931-1	Plasma	20180319-0001	J-9-H-1~H-3	2018-03-19	12:25:00	2018-03-19					922931
20180319-0002	PL20180319-0002	922931-2	Plasma	20180319-0002	J-9-H-4~H-6	2018-03-19	14:10:00	2018-03-19					922931
20180319-0003	PL20180319-0003	922931-3	Plasma	20180319-0003	J-9-H-7~H-9	2018-03-19	14:36:00	2018-03-19					922931
20180319-0004	PL20180319-0004	1137249-1	Plasma	20180319-0004	J-9-I-1~I-3	2018-03-19	12:30:00	2018-03-19					1137249
20180319-0005	PL20180319-0005	1137249-2	Plasma	20180319-0005	J-9-I-4~I-6	2018-03-19	14:25:00	2018-03-19					1137249
20180319-0006	PL20180319-0006	1137249-3	Plasma	20180319-0006	J-9-I-7~I-9	2018-03-19	16:13:00	2018-03-19					1137249
20180320-0001	PL20180320-0001	878840-1	Plasma	20180320-0001	J-10-A-1~A-3	2018-03-20	08:54:00	2018-03-20					878840
20180320-0002	PL20180320-0002	878840-2	Plasma	20180320-0002	J-10-A-4~A-6	2018-03-20	10:47:00	2018-03-20					878840
20180320-0003	PL20180320-0003	878840-3	Plasma	20180320-0003	J-10-A-7~A-9	2018-03-20	11:48:00	2018-03-20					878840
20180320-0004	PL20180320-0004	1649051-1	Plasma	20180320-0004	J-10-B-1~B-3	2018-03-20	11:02:00	2018-03-20					1649051
20180320-0005	PL20180320-0005	1649051-2	Plasma	20180320-0005	J-10-B-4~B-6	2018-03-20	16:05:00	2018-03-20					1649051
20180320-0006	PL20180320-0006	1649051-3	Plasma	20180320-0006	J-10-B-7~B-9	2018-03-20	17:43:00	2018-03-21					1649051
20180208-0010	PL20180208-0010	466784-1	Plasma	20180208-0010	J-6-I-1~I-3	2018-02-08	14:27:00	2018-02-08					466784
20180208-0011	PL20180208-0011	466784-2	Plasma	20180208-0011	J-6-I-4~I-6	2018-02-08	16:25:00	2018-02-08					466784
20180208-0012	PL20180208-0012	466784-3	Plasma	20180208-0012	J-6-I-7~I-9	2018-02-08	17:48:00	2018-02-09					466784
20180209-0001	PL20180209-0001	288024-1	Plasma	20180209-0001	J-7-A-1~A-3	2018-02-09	11:20:00	2018-02-09					288024
20180209-0002	PL20180209-0002	288024-2	Plasma	20180209-0002	J-7-A-4~A-6	2018-02-09	12:42:00	2018-02-09					288024
20180209-0003	PL20180209-0003	288024-3	Plasma	20180209-0003	J-7-A-7~A-9	2018-02-09	14:20:00	2018-02-09					288024
20180209-0004	PL20180209-0004	1435411-1	Plasma	20180209-0004	J-7-B-1~B-3	2018-02-09	15:35:00	2018-02-09					1435411
20180209-0005	PL20180209-0005	1435411-2	Plasma	20180209-0005	J-7-B-4~B-6	2018-02-09	16:49:00	2018-02-09					1435411
20180209-0006	PL20180209-0006	1435411-3	Plasma	20180209-0006	J-7-B-7~B-9	2018-02-09	17:12:00	2018-02-09					1435411
20180212-0001	PL20180212-0001	1112689-1	Plasma	20180212-0001	J-7-C-1~C-3	2018-02-12	09:03:00	2018-02-12					1112689
20180212-0002	PL20180212-0002	1112689-2	Plasma	20180212-0002	J-7-C-4~C-6	2018-02-12	13:18:00	2018-02-12					1112689
20180212-0003	PL20180212-0003	1112689-3	Plasma	20180212-0003	J-7-C-7~C-9	2018-02-12	14:23:00	2018-02-12					1112689
20180219-0001	PL20180219-0001	1130643-1	Plasma	20180219-0001	J-7-E-1~E-3	2018-02-19	14:18:00	2018-02-20					1130643
20180219-0002	PL20180219-0002	1130643-2	Plasma	20180219-0002	J-7-E-4~E-6	2018-02-19	19:20:00	2018-02-20					1130643
20180219-0003	PL20180219-0003	1130643-3	Plasma	20180219-0003	J-7-E-7~E-9	2018-02-19	20:20:00	2018-02-20					1130643
20180220-0001	PL20180220-0001	1660583-1	Plasma	20180220-0001	J-7-F-1~F-3	2018-02-20	09:02:00	2018-02-20					1660583
20180220-0002	PL20180220-0002	1660583-2	Plasma	20180220-0002	J-7-F-4~F-6	2018-02-20	10:17:00	2018-02-20					1660583
20180220-0003	PL20180220-0003	1660583-3	Plasma	20180220-0003	J-7-F-7~F-9	2018-02-20	10:40:00	2018-02-20					1660583
20180220-0004	PL20180220-0004	1656789-1	Plasma	20180220-0004	J-7-G-1~G-3	2018-02-20	09:30:00	2018-02-20					1656789
20180220-0005	PL20180220-0005	1656789-2	Plasma	20180220-0005	J-7-G-4~G-6	2018-02-20	11:00:00	2018-02-20					1656789
20180220-0006	PL20180220-0006	1656789-3	Plasma	20180220-0006	J-7-G-7~G-9	2018-02-20	13:00:00	2018-02-20					1656789
20180221-0001	PL20180221-0001	1615150-1	Plasma	20180221-0001	J-7-H-1~H-3	2018-02-21	11:00:00	2018-02-21					1615150
20180221-0002	PL20180221-0002	1615150-2	Plasma	20180221-0002	J-7-H-4~H-6	2018-02-21	13:40:00	2018-02-21					1615150
20180221-0003	PL20180221-0003	1615150-3	Plasma	20180221-0003	J-7-H-7~H-9	2018-02-21	14:05:00	2018-02-21					1615150
20180222-0001	PL20180222-0001	1660406-1	Plasma	20180222-0001	J-7-I-1~I-3	2018-02-22	09:05:00	2018-02-22					1660406
20180222-0002	PL20180222-0002	1660406-2	Plasma	20180222-0002	J-7-I-4~I-6	2018-02-22	10:50:00	2018-02-22					1660406
20180222-0003	PL20180222-0003	1660406-3	Plasma	20180222-0003	J-7-I-7~I-9	2018-02-22	11:22:00	2018-02-22					1660406
20180222-0007	PL20180222-0007	1645810-1	Plasma	20180222-0007	J-8-B-1~B-3	2018-02-22	11:33:00	2018-02-23					1645810
20180222-0008	PL20180222-0008	1645810-2	Plasma	20180222-0008	J-8-B-4~B-6	2018-02-22	17:58:00	2018-02-23					1645810
20180222-0009	PL20180222-0009	1645810-3	Plasma	20180222-0009	J-8-B-7~B-9	2018-02-22	18:58:00	2018-02-23					1645810
20180222-0004	PL20180222-0004	1361959-1	Plasma	20180222-0004	J-8-A-1~A-3	2018-02-22	10:30:00	2018-02-22					1361959
20180222-0005	PL20180222-0005	1361959-2	Plasma	20180222-0005	J-8-A-4~A-6	2018-02-22	13:47:00	2018-02-22					1361959
20180222-0006	PL20180222-0006	1361959-3	Plasma	20180222-0006	J-8-A-7~A-9	2018-02-22	14:21:00	2018-02-22					1361959
20180223-0001	PL20180223-0001	1555336-1	Plasma	20180223-0001	J-8-C-1~C-3	2018-02-23	13:10:00	2018-02-23					1555336
20180223-0002	PL20180223-0002	1555336-2	Plasma	20180223-0002	J-8-C-4~C-6	2018-02-23	15:18:00	2018-02-23					1555336
20180223-0003	PL20180223-0003	1555336-3	Plasma	20180223-0003	J-8-C-7~C-9	2018-02-23	15:42:00	2018-02-23					1555336
20180226-0001	PL20180226-0001	815553-1	Plasma	20180226-0001	J-8-D-1~D-3	2018-02-26	11:24:00	2018-02-26					815553
20180226-0002	PL20180226-0002	815553-2	Plasma	20180226-0002	J-8-D-4~D-6	2018-02-26	12:02:00	2018-02-26					815553
20180226-0003	PL20180226-0003	815553-3	Plasma	20180226-0003	J-8-D-7~D-9	2018-02-26	12:30:00	2018-02-26					815553
20180118-0001	PL20180118-0001	1318807-1	Plasma	20180118-0001	J-4-H-1~H-3	2018-01-18	08:12:00	2018-01-18					1318807
20180118-0002	PL20180118-0002	1318807-2	Plasma	20180118-0002	J-4-H-4~H-6	2018-01-18	11:30:00	2018-01-18					1318807
20180118-0003	PL20180118-0003	1318807-3	Plasma	20180118-0003	J-4-H-7~H-9	2018-01-18	12:51:00	2018-01-18					1318807
20180119-0001	PL20180119-0001	1654468-1	Plasma	20180119-0001	J-5-B-1~B-3	2018-01-19	09:10:00	2018-01-19					1654468
20180119-0002	PL20180119-0002	1654468-2	Plasma	20180119-0002	J-5-B-4~B-6	2018-01-19	13:00:00	2018-01-19					1654468
20180119-0003	PL20180119-0003	1654468-3	Plasma	20180119-0003	J-5-B-7~B -9	2018-01-19	13:37:00	2018-01-19					1654468
20180122-0001	PL20180122-0001	639376-1	Plasma	20180122-0001	J-5-C-1~C-3	2018-01-22	09:22:00	2018-01-22					639376
20180122-0002	PL20180122-0002	639376-2	Plasma	20180122-0002	J-5-C-4~C-6	2018-01-22	14:32:00	2018-01-22					639376
20180122-0003	PL20180122-0003	639376-3	Plasma	20180122-0003	J-5-C-7~C-9	2018-01-22	14:40:00	2018-01-22					639376
20180123-0001	PL20180123-0001	480490-1	Plasma	20180123-0001	J-5-D-1~D-3	2018-01-23	09:05:00	2018-01-23					480490
20180123-0002	PL20180123-0002	480490-2	Plasma	20180123-0002	J-5-D-4~D-6	2018-01-23	11:10:00	2018-01-23					480490
20180123-0003	PL20180123-0003	480490-3	Plasma	20180123-0003	J-5-D-7~D-9	2018-01-23	11:46:00	2018-01-23					480490
20180123-0004	PL20180123-0004	193431-1	Plasma	20180123-0004	J-5-E-1~E-3	2018-01-23	09:08:00	2018-01-23					193431
20180123-0005	PL20180123-0005	193431-2	Plasma	20180123-0005	J-5-E-4~E-6	2018-01-23	10:40:00	2018-01-23					193431
20180123-0006	PL20180123-0006	193431-3	Plasma	20180123-0006	J-5-E-7~E-9	2018-01-23	11:25:00	2018-01-23					193431
20180123-0007	PL20180123-0007	713766-1	Plasma	20180123-0007	J-5-F-1~F-3	2018-01-23	09:14:00	2018-01-23					713766
20180123-0008	PL20180123-0008	713766-2	Plasma	20180123-0008	J-5-F-4~F-6	2018-01-23	13:50:00	2018-01-23					713766
20180123-0009	PL20180123-0009	713766-3	Plasma	20180123-0009	J-5-F-7~F-9	2018-01-23	16:45:00	2018-01-23					713766
20180125-0004	PL20180125-0004	1115764-1	Plasma	20180125-0004	J-5-I-1~I-3	2018-01-25	10:55:00	2018-01-25					1115764
20180125-0005	PL20180125-0005	1115764-2	Plasma	20180125-0005	J-5-I-4~I-6	2018-01-25	12:21:00	2018-01-25					1115764
20180125-0006	PL20180125-0006	1115764-3	Plasma	20180125-0006	J-5-I-7~I-9	2018-01-25	12:55:00	2018-01-25					1115764
20180126-0001	PL20180126-0001	1648913-1	Plasma	20180126-0001	J-6-A-1~A-3	2018-01-26	14:38:00	2018-01-26					1648913
20180126-0002	PL20180126-0002	1648913-2	Plasma	20180126-0002	J-6-A-4~A-6	2018-01-26	16:01:00	2018-01-26					1648913
20180126-0003	PL20180126-0003	1648913-3	Plasma	20180126-0003	J-6-A-7~A-9	2018-01-26	18:03:00	2018-01-26					1648913
20180130-0001	PL20180130-0001	1070765-1	Plasma	20180130-0001	J-6-B-1~B-3	2018-01-30	11:25:00	2018-01-30					1070765
20180130-0002	PL20180130-0002	1070765-2	Plasma	20180130-0002	J-6-B-4~B-6	2018-01-30	13:50:00	2018-01-30					1070765
20180130-0003	PL20180130-0003	1070765-3	Plasma	20180130-0003	J-6-B-7~B-9	2018-01-30	15:00:00	2018-01-30					1070765
20180201-0001	PL20180201-0001	1419947-1	Plasma	20180201-0001	J-6-D-1~D-3	2018-02-01	08:55:00	2018-02-01					1419947
20180201-0002	PL20180201-0002	1419947-2	Plasma	20180201-0002	J-6-D-4~D-6	2018-02-01	12:12:00	2018-02-01					1419947
20180201-0003	PL20180201-0003	1419947-3	Plasma	20180201-0003	J-6-D-7~D-9	2018-02-01	12:51:00	2018-02-01					1419947
20180205-0001	PL20180205-0001	1128203-1	Plasma	20180205-0001	J-6-E-1~E-3	2018-02-05	09:45:00	2018-02-05					1128203
20180205-0002	PL20180205-0002	1128203-2	Plasma	20180205-0002	J-6-E-4~E-6	2018-02-05	13:31:00	2018-02-05					1128203
20180205-0003	PL20180205-0003	1128203-3	Plasma	20180205-0003	J-6-E-7~E-9	2018-02-05	14:50:00	2018-02-05					1128203
20180208-0001	PL20180208-0001	1054572-1	Plasma	20180208-0001	J-6-F-1~F-3	2018-02-08	09:00:00	2018-02-08					1054572
20180208-0002	PL20180208-0002	1054572-2	Plasma	20180208-0002	J-6-F-4~F-6	2018-02-08	10:25:00	2018-02-08					1054572
20180208-0003	PL20180208-0003	1054572-3	Plasma	20180208-0003	J-6-F-7~F-9	2018-02-08	10:50:00	2018-02-08					1054572
20180208-0007	PL20180208-0007	1369200-1	Plasma	20180208-0007	J-6-H-1~H-3	2018-02-08	13:00:00	2018-02-08					1369200
20180208-0008	PL20180208-0008	1369200-2	Plasma	20180208-0008	J-6-H-4~H-6	2018-02-08	14:30:00	2018-02-08					1369200
20180208-0009	PL20180208-0009	1369200-3	Plasma	20180208-0009	J-6-H-7~H-9	2018-02-08	15:17:00	2018-02-08					1369200
20171226-0001	PL20171226-0001	1094659-1	Plasma	20171226-0001	J-2-G-1~G-3	2017-12-26	09:24:00	2017-12-26					1094659
20171226-0002	PL20171226-0002	1094659-2	Plasma	20171226-0002	J-2-G-4~G-6	2017-12-26	10:45:00	2017-12-26					1094659
20171226-0003	PL20171226-0003	1094659-3	Plasma	20171226-0003	J-2-G-7~G-9	2017-12-26	11:02:00	2017-12-26					1094659
20171226-0007	PL20171226-0007	1647773-1	Plasma	20171226-0007	J-2-I-1~I-3	2017-12-26	11:55:00	2017-12-26					1647773
20171226-0008	PL20171226-0008	1647773-2	Plasma	20171226-0008	J-2-I-4~I-6	2017-12-26	13:21:00	2017-12-26					1647773
20171226-0009	PL20171226-0009	1647773-3	Plasma	20171226-0009	J-2-I-7~I-9	2017-12-26	13:45:00	2017-12-26					1647773
20171227-0001	PL20171227-0001	1040771-1	Plasma	20171227-0001	J-3-A-1~A-3	2017-12-27	15:26:00	2017-12-27					1040771
20171227-0002	PL20171227-0002	1040771-2	Plasma	20171227-0002	J-3-A-4~A-6	2017-12-27	18:08:00	2017-12-28					1040771
20171227-0003	PL20171227-0003	1040771-3	Plasma	20171227-0003	J-3-A-7~A-9	2017-12-27	19:10:00	2017-12-28					1040771
20180102-0001	PL20180102-0001	1649595-1	Plasma	20180102-0001	J-3-B-1~B-3	2018-01-02	09:31:00	2018-01-02					1649595
20180102-0002	PL20180102-0002	1649595-2	Plasma	20180102-0002	J-3-B-4~B-6	2018-01-02	11:30:00	2018-01-02					1649595
20180102-0003	PL20180102-0003	1649595-3	Plasma	20180102-0003	J-3-B-7~B-9	2018-01-02	11:56:00	2018-01-02					1649595
20180105-0001	PL20180105-0001	1652348-1	Plasma	20180105-0001	J-3-D-1~D-3	2018-01-05	15:00:00	2018-01-05					1652348
20180105-0002	PL20180105-0002	1652348-2	Plasma	20180105-0002	J-3-D-4~D-6	2018-01-05	17:49:00	2018-01-05					1652348
20180105-0003	PL20180105-0003	1652348-3	Plasma	20180105-0003	J-3-D-7~D-9	2018-01-05	18:30:00	2018-01-05					1652348
20180108-0001	PL20180108-0001	316972-1	Plasma	20180108-0001	J-3-E-1~E-3	2018-01-08	09:13:00	2018-01-08					316972
20180108-0002	PL20180108-0002	316972-2	Plasma	20180108-0002	J-3-E-4~E-6	2018-01-08	12:08:00	2018-01-08					316972
20180108-0003	PL20180108-0003	316972-3	Plasma	20180108-0003	J-3-E-7~E-9	2018-01-08	13:19:00	2018-01-08					316972
20180110-0001	PL20180110-0001	814134-1	Plasma	20180110-0001	J-3-I-1~I-3	2018-01-10	13:45:00	2018-01-10					814134
20180110-0002	PL20180110-0002	814134-2	Plasma	20180110-0002	J-3-I-4~I-6	2018-01-10	15:55:00	2018-01-10					814134
20180110-0003	PL20180110-0003	814134-3	Plasma	20180110-0003	J-3-I-7~I-9	2018-01-10	17:11:00	2018-01-10					814134
20180115-0001	PL20180115-0001	246602-1	Plasma	20180115-0001	J-4-B-1~B-3	2018-01-15	14:27:00	2018-01-15					246602
20180115-0002	PL20180115-0002	246602-2	Plasma	20180115-0002	J-4-B-4~B-6	2018-01-15	16:01:00	2018-01-15					246602
20180115-0003	PL20180115-0003	246602-3	Plasma	20180115-0003	J-4-B-7~B-9	2018-01-15	16:47:00	2018-01-15					246602
20180116-0010	PL20180116-0010	1651532-1	Plasma	20180116-0010	J-4-F-1~F-3	2018-01-16	12:10:00	2018-01-16					1651532
20180116-0011	PL20180116-0011	1651532-2	Plasma	20180116-0011	J-4-F-4~F-6	2018-01-16	15:38:00	2018-01-16					1651532
20180116-0012	PL20180116-0012	1651532-2	Plasma	20180116-0012	J-4-F-7~F-9	2018-01-16	16:09:00	2018-01-16					1651532
20180116-0004	PL20180116-0004	1651665-1	Plasma	20180116-0004	J-4-D-1~D-3	2018-01-16	10:46:00	2018-01-16					1651665
20180116-0005	PL20180116-0005	1651665-2	Plasma	20180116-0005	J-4-D-4~D-6	2018-01-16	12:00:00	2018-01-16					1651665
20180116-0006	PL20180116-0006	1651665-3	Plasma	20180116-0006	J-4-D-7~D-9	2018-01-16	12:25:00	2018-01-16					1651665
20180117-0001	PL20180117-0001	1655221-1	Plasma	20180117-0001	J-4-G-1~G-3	2018-01-17	13:40:00	2018-01-17					1655221
20180117-0002	PL20180117-0002	1655221-2	Plasma	20180117-0002	J-4-G-4~G-6	2018-01-17	16:25:00	2018-01-17					1655221
20180117-0003	PL20180117-0003	1655221-3	Plasma	20180117-0003	J-4-G-7~G-9	2018-01-17	17:01:00	2018-01-17					1655221
20180118-0007	PL20180118-0007	1144869-1	Plasma	20180118-0007	J-5-A-1~A-3	2018-01-18	12:05:00	2018-01-18					1144869
20180118-0008	PL20180118-0008	1144869-2	Plasma	20180118-0008	J-5-A-4~A-6	2018-01-18	15:31:00	2018-01-18					1144869
20180118-0009	PL20180118-0009	1144869-3	Plasma	20180118-0009	J-5-A-7~A-9	2018-01-18	16:24:00	2018-01-18					1144869
20180118-0004	PL20180118-0004	1651296-1	Plasma	20180118-0004	J-4-I-1~I-3	2018-01-18	09:08:00	2018-01-18					1651296
20180118-0005	PL20180118-0005	1651296-2	Plasma	20180118-0005	J-4-I-4~I-6	2018-01-18	10:49:00	2018-01-18					1651296
20180118-0006	PL20180118-0006	1651296-3	Plasma	20180118-0006	J-4-I-7~I-9	2018-01-18	11:16:00	2018-01-18					1651296
20171123-0007	PL2017-1123-0007	1401373-1	Plasma	2017-1123-0007	I-18-H-1~H-3	2017-11-23	12:33:00	2017-11-23					1401373
20171123-0008	PL20171123-0008	1401373-2	Plasma	20171123-0008	I-18-H-4~H-6	2017-11-23	13:39:00	2017-11-23					1401373
20171123-0009	PL20171123-0009	1401373-3	Plasma	20171123-0009	I-18-H-7~H-9	2017-11-23	13:55:00	2017-11-23					1401373
20171124-0004	PL20171124-0004	1645104-1	Plasma	20171124-0004	I-19-A-1~A-3	2017-11-24	09:10:00	2017-11-24					1645104
20171124-0005	PL20171124-0005	1645104-2	Plasma	20171124-0005	I-19-A-4~A-6	2017-11-24	12:10:00	2017-11-24					1645104
20171124-0006	PL20171124-0006	1645104-3	Plasma	20171124-0006	I-19-A-7~A-9	2017-11-24	12:49:00	2017-11-24					1645104
20171129-0001	PL20171129-0001	857766-1	Plasma	20171129-0001	I-19-F-1~F-3	2017-11-29	12:17:00	2017-11-29					857766
20171129-0002	PL20171129-0002	857766-2	Plasma	20171129-0002	I-19-F-4~F-6	2017-11-29	14:10:00	2017-11-29					857766
20171129-0003	PL20171129-0003	857766-3	Plasma	20171129-0003	I-19-F-7~F-9	2017-11-29	14:35:00	2017-11-29					857766
20171201-0001	PL20171201-0001	639918-1	Plasma	20171201-0001	I-20-A-1~A-3	2017-12-01	12:53:00	2017-12-01					639918
20171201-0002	PL20171201-0002	639918-2	Plasma	20171201-0002	I-20-A-4~A-6	2017-12-01	14:02:00	2017-12-01					639918
20171201-0003	PL20171201-0003	639918-3	Plasma	20171201-0003	I-20-A-7~A-9	2017-12-01	14:50:00	2017-12-01					639918
20171206-0001	PL20171206-0001	1646659-1	Plasma	20171206-0001	I-20-C-1~C-3	2017-12-06	13:42:00	2017-12-06					1646659
20171206-0002	PL20171206-0002	1646659-2	Plasma	20171206-0002	I-20-C-4~C-6	2017-12-06	15:10:00	2017-12-06					1646659
20171206-0003	PL20171206-0003	1646659-3	Plasma	20171206-0003	I-20-C-7~C-9	2017-12-06	16:05:00	2017-12-06					1646659
20171207-0007	PL20171207-0007	1651022-1	Plasma	20171207-0007	I-20-F-1~F-3	2017-12-07	10:40:00	2017-12-07					1651022
20171207-0008	PL20171207-0008	1651022-2	Plasma	20171207-0008	I-20-F-4~F-6	2017-12-07	12:30:00	2017-12-07					1651022
20171207-0009	PL20171207-0009	1651022-3	Plasma	20171207-0009	I-20-F-7~F-9	2017-12-07	13:30:00	2017-12-07					1651022
20171208-0001	PL20171208-0001	343555-1	Plasma	20171208-0001	I-20-H-1~H-3	2017-12-08	14:25:00	2017-12-08					343555
20171208-0002	PL20171208-0002	343555-2	Plasma	20171208-0002	I-20-H-4~H-6	2017-12-08	16:11:00	2017-12-08					343555
20171208-0003	PL20171208-0003	343555-3	Plasma	20171208-0003	I-20-H-7~H-9	2017-12-08	17:14:00	2017-12-08					343555
20171210-0001	PL20171210-0001	287390-1	Plasma	20171210-0001	I-20-I-1~I-3	2017-12-10	12:31:00	2017-12-10					287390
20171210-0002	PL20171210-0002	287390-2	Plasma	20171210-0002	I-20-I-4~I-6	2017-12-10	14:20:00	2017-12-10					287390
20171210-0003	PL20171210-0003	287390-3	Plasma	20171210-0003	I-20-I-7~I-9	2017-12-10	16:50:00	2017-12-10					287390
20171213-0004	PL20171213-0004	1619707-1	Plasma	20171213-0004	J-1~E-1~E-3	2017-12-13	15:56:00	2017-12-13					1619707
20171213-0005	PL20171213-0005	1619707-2	Plasma	20171213-0005	J-1-E-1~E-3	2017-12-13	17:26:00	2017-12-13					1619707
20171213-0006	PL20171213-0006	1619707-3	Plasma	20171213-0006	J-1-E-7~E-9	2017-12-13	18:24:00	2017-12-14					1619707
20171214-0010	PL20171214-0010	1649153-1	Plasma	20171214-0010	J-1-I-1~I-3	2017-12-14	13:45:00	2017-12-14					1649153
20171214-0011	PL20171214-0011	1649153-2	Plasma	20171214-0011	J-1-I-4~I-6	2017-12-14	16:00:00	2017-12-14					1649153
20171214-0012	PL20171214-0012	1649153-3	Plasma	20171214-0012	J-1-I-7~I-9	2017-12-14	16:57:00	2017-12-14					1649153
20171214-0007	PL20171214-0007	511228-1	Plasma	20171214-0007	J-1-H-1~H-3	2017-12-14	09:36:00	2017-12-14					511228
20171214-0008	PL20171214-0008	511228-2	Plasma	20171214-0008	J-1-H-1~H-3	2017-12-14	13:07:00	2017-12-14					511228
20171214-0009	PL20171214-0009	511228-3	Plasma	20171214-0009	J-1-H-7~H-P	2017-12-14	14:10:00	2017-12-14					511228
20171218-0001	PL20171218-0001	1643600-1	Plasma	20171218-0001	J-2-A-1~A-3	2017-12-18	09:40:00	2017-12-18					1643600
20171218-0002	PL20171218-0002	1643600-2	Plasma	20171218-0002	J-2-A-4~A-6	2017-12-18	13:28:00	2017-12-18					1643600
20171218-0003	PL20171218-0003	1643600-3	Plasma	20171218-0003	J-2-A-7~A-9	2017-12-18	14:31:00	2017-12-18					1643600
20171226-0004	PL20171226-0004	1651786-1	Plasma	20171226-0004	J-2-H-1~H-3	2017-12-26	11:14:00	2017-12-26					1651786
20171226-0005	PL20171226-0005	1651786-2	Plasma	20171226-0005	J-2-H-4~H-6	2017-12-26	14:47:00	2017-12-26					1651786
20171226-0006	PL20171226-0006	1651786-3	Plasma	20171226-0006	J-2-H-7~H-9	2017-12-26	15:20:00	2017-12-26					1651786
20171030-0001	PL20171030-0001	973988-1	Plasma	20171030-0001	I-16-A-7~A-9	2017-10-30	13:22:00	2017-10-30					973988
20171030-0002	PL20171030-0002	973988-2	Plasma	20171030-0002	I-16-B-1~B-3	2017-10-30	14:36:00	2017-10-30					973988
20171030-0003	PL20171030-0003	973988-3	Plasma	20171030-0003	I-16-B-4~B-6	2017-10-30	15:20:00	2017-10-30					973988
20171106-0001	PL20171106-0001	1557656-1	Plasma	20171106-0001	I-16-C-7~C-9	2017-11-06	10:35:00	2017-11-06					1557656
20171106-0002	PL20171106-0002	1557656-2	Plasma	20171106-0002	I-16-D-1~D-3	2017-11-06	14:52:00	2017-11-06					1557656
20171106-0003	PL20171106-0003	1557656-3	Plasma	20171106-0003	I-16-D-4~D-6	2017-11-06	15:30:00	2017-11-06					1557656
20171108-0001	PL20171108-0001	1642897-1	Plasma	20171108-0001	I-16-G-1~G-3	2017-11-08	10:50:00	2017-11-08					1642897
20171108-0002	PL20171108-0002	1642897-2	Plasma	20171108-0002	I-16-G-4~G-6	2017-11-08	14:46:00	2017-11-08					1642897
20171108-0003	PL20171108-0003	1642897-3	Plasma	20171108-0003	I-16-G-7~G-9	2017-11-08	15:06:00	2017-11-08					1642897
20171108-0004	PL20171108-0004	1629487-1	Plasma	20171108-0004	I-16-H-1~H-3	2017-11-08	17:12:00	2017-11-09					1629487
20171108-0005	PL20171108-0005	1629487-2	Plasma	20171108-0005	I-16-H-4~H-6	2017-11-08	18:15:00	2017-11-09					1629487
20171108-0006	PL20171108-0006	1629487-3	Plasma	20171108-0006	I-16-H-7~H-9	2017-11-08	18:51:00	2017-11-09					1629487
20171109-0001	PL20171109-0001	1572841-1	Plasma	20171109-0001	I-16-I-1~I-3	2017-11-09	09:11:00	2017-11-09					1572841
20171109-0002	PL20171109-0002	1572841-2	Plasma	20171109-0002	I-16-I-4~I-6	2017-11-09	10:30:00	2017-11-09					1572841
20171109-0003	PL20171109-0003	1572841-3	Plasma	20171109-0003	I-16-I-7~I-9	2017-11-09	11:06:00	2017-11-09					1572841
20171109-0007	PL20171109-0007	1066939-1	Plasma	20171109-0007	I-17-B-1~B-3	2017-11-09	13:33:00	2017-11-09					1066939
20171109-0008	PL20171109-0008	1066939-2	Plasma	20171109-0008	I-17-B-4~B-6	2017-11-09	14:45:00	2017-11-09					1066939
20171109-0009	PL20171109-0009	1066939-3	Plasma	20171109-0009	I-17-B-7~B-9	2017-11-09	15:57:00	2017-11-09					1066939
20171115-0001	PL20171115-0001	1519135-1	Plasma	20171115-0001	I-17-F-1~F-3	2017-11-15	10:42:00	2017-11-15					1519135
20171115-0002	PL20171115-0002	1519135-2	Plasma	20171115-0002	I-17-F-4~F-6	2017-11-15	12:34:00	2017-11-15					1519135
20171115-0003	PL20171115-0003	1519135-3	Plasma	20171115-0003	I-17-F-7~F-9	2017-11-15	13:30:00	2017-11-15					1519135
20171120-0001	PL20171120-0001	1599512-1	Plasma	20171120-0001	I-17-G-1~G-3	2017-11-20	09:41:00	2017-11-21					1599512
20171120-0002	PL20171120-0002	1599512-2	Plasma	20171120-0002	I-17-G-4~G-6	2017-11-20	10:10:00	2017-11-21					1599512
20171120-0003	PL20171120-0003	1599512-3	Plasma	20171120-0003	I-17-G-7~G-9	2017-11-20	10:51:00	2017-11-21					1599512
20171121-0010	PL20171121-0010	1059515-1	Plasma	20171121-0010	I-18-B-1~B-3	2017-11-21	12:02:00	2017-11-21					1059515
20171121-0011	PL20171121-0011	1059515-2	Plasma	20171121-0011	I-18-B-4~B-6	2017-11-21	15:13:00	2017-11-21					1059515
20171121-0012	PL20171121-0012	1059515-3	Plasma	20171121-0012	I-18-B-7~B-9	2017-11-21	15:49:00	2017-11-21					1059515
20171121-0004	PL20171121-0004	1636968-1	Plasma	20171121-0004	I-17-I-1~I-3	2017-11-21	09:47:00	2017-11-21					1636968
20171121-0005	PL20171121-0005	1636968-2	Plasma	20171121-0005	I-17-I-4~I-6	2017-11-21	11:32:00	2017-11-21					1636968
20171121-0006	PL20171121-0006	1636968-3	Plasma	20171121-0006	I-17-I-7~I-9	2017-11-21	17:10:00	2017-11-21					1636968
20171121-0013	PL20171121-0013	1631672-1	Plasma	20171121-0013	I-18-C-1~C-3	2017-11-21	14:47:00	2017-11-21					1631672
20171121-0014	PL20171121-0014	1631672-2	Plasma	20171121-0014	I-18-C-4~C-6	2017-11-21	16:00:00	2017-11-21					1631672
20171121-0015	PL20171121-0015	1631672-3	Plasma	20171121-0015	I-18-C-7~C-9	2017-11-21	16:38:00	2017-11-21					1631672
20171122-0004	PL20171122-0004	1571654-1	Plasma	20171122-0004	I-18-D-1~D-3	2017-11-22	10:40:00	2017-11-22					1571654
20171122-0005	PL20171122-0005	1571654-2	Plasma	20171122-0005	I-18-D-4~D-6	2017-11-22	12:03:00	2017-11-22					1571654
20171122-0006	PL20171122-0006	1571654-3	Plasma	20171122-0006	I-18-D-6~D-9	2017-11-22	12:40:00	2017-11-22					1571654
20171123-0004	PL20171123-0004	353643-1	Plasma	20171123-0004	I-18-G-1~G-3	2017-11-23	09:40:00	2017-11-23					353643
20171123-0005	PL20171123-0005	353643-2	Plasma	20171123-0005	I-18-G-4~G-6	2017-11-23	10:40:00	2017-11-23					353643
20171123-0006	PL20171123-0006	353643-3	Plasma	20171123-0006	I-18-G-7~G-9	2017-11-23	11:13:00	2017-11-23					353643
20171010-0001	PL20171010-0001	639376-1	Plasma	20171010-0001	I-13-D-7~D-9	2017-10-10	09:30:00	2017-10-10					639376
20171010-0002	PL20171010-0002	639376-2	Plasma	20171010-0002	I-13-E-1~E-3	2017-10-10	10:50:00	2017-10-10					639376
20171010-0003	PL20171010-0003	639376-3	Plasma	20171010-0003	I-13-E-4~E-6	2017-10-10	11:00:00	2017-10-10					639376
20171010-0007	PL20171010-0007	1488739-1	Plasma	20171010-0007	I-13-F-7~F-9	2017-10-10	14:39:00	2017-10-10					1488739
20171010-0008	PL20171010-0008	1488739-2	Plasma	20171010-0008	I-13-G-1~G-3	2017-10-10	18:00:00	2017-10-10					1488739
20171010-0009	PL20171010-0009	1488739-3	Plasma	20171010-0009	I-13-G-4~G-6	2017-10-10	18:45:00	2017-10-10					1488739
20171011-0001	PL20171011-0001	1592889-1	Plasma	20171011-0001	I-13-G-7~G-9	2017-10-11	14:35:00	2017-10-11					1592889
20171011-0002	PL20171011-0002	1592889-2	Plasma	20171011-0002	I-13-H-1~H-3	2017-10-11	15:19:00	2017-10-11					1592889
20171011-0003	PL20171011-0003	1592889-3	Plasma	20171011-0003	I-13-H-4~H-6	2017-10-11	15:32:00	2017-10-11					1592889
20171012-0010	PL20171012-0010	1638306-1	Plasma	20171012-0010	I-14-B-7~B-9	2017-10-12	09:26:00	2017-10-12					1638306
20171012-0011	PL20171012-0011	1638306-2	Plasma	20171012-0011	I-14-C-1~C-3	2017-10-12	12:30:00	2017-10-12					1638306
20171012-0012	PL20171012-0012	1638306-3	Plasma	20171012-0012	I-14-C-4~C-6	2017-10-12	13:03:00	2017-10-12					1638306
20171012-0001	PL20171012-0001	1420951-1	Plasma	20171012-0001	I-13-H-7~H-9	2017-10-12	10:55:00	2017-10-12					1520951
20171012-0002	PL20171012-0002	1420951-2	Plasma	20171012-0002	I-13-I-1~I-3	2017-10-12	12:37:00	2017-10-12					1520951
20171012-0003	PL20171012-0003	1420951-3	Plasma	20171012-0003	I-13-I-4~I-6	2017-10-12	13:15:00	2017-10-12					1520951
20171012-0004	PL20171012-0004	1486800-1	Plasma	20171012-0004	I-13-I-7~I-9	2017-10-12	14:10:00	2017-10-12					1486800
20171012-0005	PL20171012-0005	1486800-2	Plasma	20171012-0005	I-14-A-1~A-3	2017-10-12	15:55:00	2017-10-12					1486800
20171012-0006	PL20171012-0006	1486800-3	Plasma	20171012-0006	I-14-A-4~A-6	2017-10-12	16:38:00	2017-10-12					1486800
20171017-0010	PL20171017-0010	758805-1	Plasma	20171017-0010	I-14-H-7~H-9	2017-10-17	12:45:00	2017-10-17					758805
20171017-0011	PL20171017-0011	758805-2	Plasma	20171017-0011	I-14-I-1~I-3	2017-10-17	14:56:00	2017-10-17					758805
20171017-0012	PL20171017-0012	758805-3	Plasma	20171017-0012	I-14-I-4~I-6	2017-10-17	15:26:00	2017-10-17					758805
20171017-0004	PL20171017-0004	887391-1	Plasma	20171017-0004	I-14-F-7~F-9	2017-10-17	09:13:00	2017-10-17					887391
20171017-0005	PL20171017-0005	887391-2	Plasma	20171017-0005	I-14-G-1~G-3	2017-10-17	16:42:00	2017-10-17					887391
20171017-0006	PL20171017-0006	887391-3	Plasma	20171017-0006	I-14-G-4~G-6	2017-10-17	17:26:00	2017-10-17					887391
20171019-0010	PL20171019-0010	314954-1	Plasma	20171019-0010	I-15-C-7~C-9	2017-10-19	12:22:00	2017-10-19					314954
20171019-0011	PL20171019-0011	314954-2	Plasma	20171019-0011	I-15-D-1~D-3	2017-10-19	15:32:00	2017-10-19					314954
20171019-0012	PL20171019-0012	314954-3	Plasma	20171019-0012	I-15-D-4~D-6	2017-10-19	16:12:00	2017-10-19					314954
20171020-0004	PL20171020-0004	516563-1	Plasma	20171020-0004	I-15-E-7~E-9	2017-10-20	13:10:00	2017-10-20					516563
20171020-0005	PL20171020-0005	516563-2	Plasma	20171020-0005	I-15-F-1~F-3	2017-10-20	16:19:00	2017-10-20					516563
20171020-0006	PL20171020-0006	516563-3	Plasma	20171020-0006	I-15-F-4~F-6	2017-10-20	17:00:00	2017-10-20					516563
20171024-0004	PL20171024-0004	1626477-1	Plasma	20171024-0004	I-15-G-7~G-9	2017-10-24	09:40:00	2017-10-24					1626477
20171024-0005	PL20171024-0005	1626477-2	Plasma	20171024-0005	I-15-H-1~H-3	2017-10-24	12:05:00	2017-10-24					1626477
20171024-0006	PL20171024-0006	1626477-3	Plasma	20171024-0006	I-15-H-4~H-6	2017-10-24	13:05:00	2017-10-24					1626477
20171027-0001	PL20171027-0001	391235-1	Plasma	20171027-0001	I-15-I-7~I-9	2017-10-27	12:30:00	2017-10-27					391235
20171027-0002	PL20171027-0002	391235-2	Plasma	20171027-0002	I-16-A-1~A-3	2017-10-27	13:25:00	2017-10-27					391235
20171027-0003	PL20171027-0003	391235-3	Plasma	20171027-0003	I-16-A-4~A-6	2017-10-27	13:57:00	2017-10-27					391235
20171030-0004	PL20171030-0004	1637984-1	Plasma	20171030-0004	I-16-B-7~B-9	2017-10-30	15:57:00	2017-10-30					1637984
20171030-0005	PL20171030-0005	1637984-2	Plasma	20171030-0005	I-16-C-1~C-3	2017-10-30	17:35:00	2017-10-30					1637984
20171030-0006	PL20171030-0006	1637984-3	Plasma	20171030-0006	I-16-C-4~C-6	2017-10-30	18:30:00	2017-10-31					1637984
20170908-0001	PL20170908-0001	777112-1	Plasma	20170908-0001	I-11-D-7~D-9	2017-09-08	12:45:00	2017-09-08					777112
20170908-0002	PL20170908-0002	777112-2	Plasma	20170908-0002	I-11-E-1~E-3	2017-09-08	13:20:00	2017-09-08					777112
20170908-0003	PL20170908-0003	777112-3	Plasma	20170908-0003	I-11-E-4-~E~6	2017-09-08	14:15:00	2017-09-08					777112
20170911-0004	PL20170911-0004	744787-1	Plasma	20170911-0004	I-11-G-7~G-9	2017-09-11	14:35:00	2017-09-11					744787
20170911-0005	PL20170911-0005	744787-2	Plasma	20170911-0005	I-11-H-1~H-3	2017-09-11	15:10:00	2017-09-11					744787
20170911-0006	PL20170911-0006	744787-3	Plasma	20170911-0006	I-11-H-4~H-6	2017-09-11	16:30:00	2017-09-11					744787
20170911-0001	PL20170911-0001	1563144-1	Plasma	20170911-0001	I-11-F-7~F-9	2017-09-11	10:30:00	2017-09-11					1563144
20170911-0002	PL20170911-0002	1563144-2	Plasma	20170911-0002	I-11-G-1~G-3	2017-09-11	11:10:00	2017-09-11					1563144
20170911-0003	PL20170911-0003	1563144-3	Plasma	20170911-0003	I-11-G-4~G-6	2017-09-11	12:00:00	2017-09-11					1563144
20170912-0001	PL20170912-0001	1633185-1	Plasma	20170912-0001	I-11-I-7~I-9	2017-09-12	09:15:00	2017-09-12					1633185
20170912-0002	PL20170912-0002	1633185-2	Plasma	20170912-0002	I-12-A-1~A-3	2017-09-12	12:55:00	2017-09-12					1633185
20170912-0003	PL20170912-0003	1633185-3	Plasma	20170912-0003	I-12-A-4~A-6	2017-09-12	13:59:00	2017-09-12					1633185
20170914-0001	PL20170914-0001	1630908-1	Plasma	20170914-0001	I-12-B-7~B-9	2017-09-14	10:10:00	2017-09-14					1630908
20170914-0002	PL20170914-0002	1630908-2	Plasma	20170914-0002	I-12-C-1~C-3	2017-09-14	11:15:00	2017-09-14					1630908
20170914-0003	PL20170914-0003	1630908-3	Plasma	20170914-0003	I-12-C-4~C-6	2017-09-14	12:26:00	2017-09-14					1630908
20170915-0001	PL20170915-0001	985498-1	Plasma	20170915-0001	I-12-C-7~C-9	2017-09-15	13:45:00	2017-09-15					985498
20170915-0002	PL20170915-0002	985498-2	Plasma	20170915-0002	I-12-D-1~D-3	2017-09-15	15:10:00	2017-09-15					985498
20170915-0003	PL20170915-0003	985498-3	Plasma	20170915-0003	I-12-D-4~D-6	2017-09-15	16:00:00	2017-09-15					985498
20170918-0001	PL20170918-0001	1151784-1	Plasma	20170918-0001	I-12-D-7~D-9	2017-09-18	10:30:00	2017-09-18					1151784
20170918-0002	PL20170918-0002	1151784-2	Plasma	20170918-0002	I-12-E-1~E-3	2017-09-18	11:55:00	2017-09-18					1151784
20170918-0003	PL20170918-0003	1151784-3	Plasma	20170918-0003	I-12-E-4~E-6	2017-09-18	13:50:00	2017-09-18					1151784
20170919-0001	PL20170919-0001	1160538-1	Plasma	20170919-0001	I-12-E-7~E-9	2017-09-19	09:24:00	2017-09-19					1160538
20170919-0002	PL20170919-0002	1160538-2	Plasma	20170919-0002	I-12-F-1~F-3	2017-09-19	10:36:00	2017-09-19					1160538
20170919-0003	PL20170919-0003	1160538-3	Plasma	20170919-0003	I-12-F-4~F-6	2017-09-19	11:36:00	2017-09-19					1160538
20170925-0001	PL20170925-0001	1627038-1	Plasma	20170925-0001	I-12-F-7~F-9	2017-09-25	09:26:00	2017-09-25					1627038
20170925-0002	PL20170925-0002	1627038-2	Plasma	20170925-0002	I-12-G-1~G-3	2017-09-25	13:26:00	2017-09-25					1627038
20170925-0003	PL20170925-0003	1627038-3	Plasma	20170925-0003	I-12-G-4~G-6	2017-09-25	15:14:00	2017-09-25					1627038
20170926-0004	PL20170926-0004	1634702-1	Plasma	20170926-0004	I-12-H-7~H-9	2017-09-26	09:17:00	2017-09-26					1634702
20170926-0005	PL20170926-0005	1634702-2	Plasma	20170926-0005	I-12-I-1~I-3	2017-09-26	10:05:00	2017-09-26					1634702
20170926-0006	PL20170926-0006	1634702-3	Plasma	20170926-0006	I-12-I-4~I-6	2017-09-26	11:03:00	2017-09-26					1634702
20170927-0001	PL20170927-0001	996171-1	Plasma	20170927-0001	I-13-A-7~A-9	2017-09-27	09:15:00	2017-09-27					996171
20170927-0002	PL20170927-0002	996171-2	Plasma	20170927-0002	I-13-B-1~B-3	2017-09-27	10:24:00	2017-09-27					996171
20170927-0003	PL20170927-0003	996171-3	Plasma	20170927-0003	I-13-B-4~B-6	2017-09-27	11:03:00	2017-09-27					996171
20170927-0004	PL20170927-0004	1482346-1	Plasma	20170927-0004	I-13-B-7~B-9	2017-09-27	13:16:00	2017-09-27					1482346
20170927-0005	PL20170927-0005	1482346-2	Plasma	20170927-0005	I-13-C-1~C-3	2017-09-27	14:48:00	2017-09-27					1482346
20170927-0006	PL20170927-0006	1482346-3	Plasma	20170927-0006	I-13-C-4~C-6	2017-09-27	15:00:00	2017-09-27					1482346
20170928-0001	PL20170928-0001	1469961-1	Plasma	20170928-0001	I-13-C-7~C-9	2017-09-28	09:25:00	2017-09-28					1469961
20170928-0002	PL20170928-0002	1469961-2	Plasma	20170928-0002	I-13-D-1~D-3	2017-09-28	10:32:00	2017-09-28					1469961
20170928-0003	PL20170928-0003	1469961-3	Plasma	20170928-0003	I-13-D-4~D-6	2017-09-28	11:02:00	2017-09-28					1469961
20170829-0001	PL20170829-0001	1632643-1	Plasma	20170829-0001	I-9-E-7~E-9	2017-08-29	09:05:00	2017-08-29					1632643
20170829-0002	PL20170829-0002	1632643-2	Plasma	20170829-0002	I-9-F-1~F-3	2017-08-29	12:25:00	2017-08-29					1632643
20170829-0003	PL20170829-0003	1632643-3	Plasma	20170829-0003	I-9-F-4~F-6	2017-08-29	12:51:00	2017-08-29					1632643
20170829-0004	PL20170829-0004	1626441-1	Plasma	20170829-0004	I-9-F-7~F-9	2017-08-29	11:10:00	2017-08-29					1626441
20170829-0005	PL20170829-0005	1626441-2	Plasma	20170829-0005	I-9-G-1~G-3	2017-08-29	13:08:00	2017-08-29					1626441
20170829-0006	PL20170829-0006	1626441-3	Plasma	20170829-0006	I-9-G-4~G-6	2017-08-29	15:01:00	2017-08-29					1626441
20170831-0001	PL20170831-0001	1634765-1	Plasma	20170831-0001	I-9-H-7~H-9	2017-08-31	08:57:00	2017-08-31					1634765
20170831-0002	PL20170831-0002	1634765-2	Plasma	20170831-0002	I-9-I-1~I-3	2017-08-31	10:40:00	2017-08-31					1634765
20170831-0003	PL20170831-0003	1634765-3	Plasma	20170831-0003	I-9~I-4~I-6	2017-08-31	11:21:00	2017-08-31					1634765
20170831-0013	PL20170831-0013	1628837-1	Plasma	20170831-0013	I-10-C-7~C-9	2017-08-31	11:38:00	2017-08-31					1628837
20170831-0014	PL20170831-0014	1628837-2	Plasma	20170831-0014	I-10-D-1~D-3	2017-08-31	14:00:00	2017-08-31					1628837
20170831-0015	PL20170831-0015	1628837-3	Plasma	20170831-0015	I-10-D-4~D-6	2017-08-31	15:12:00	2017-08-31					1628837
20170831-0007	PL20170831-0007	1632497-1	Plasma	20170831-0007	I-10-A-7~A-9	2017-08-31	09:11:00	2017-08-31					1632497
20170831-0008	PL20170831-0008	1632497-2	Plasma	20170831-0008	I-10-B-1~B-3	2017-08-31	10:41:00	2017-08-31					1632497
20170831-0009	PL20170831-0009	1632497-3	Plasma	20170831-0009	I-10-B-4~B-6	2017-08-31	10:51:00	2017-08-31					1632497
20170831-0004	PL20170831-0004	781143-1	Plasma	20170831-0004	I-9-I-7~I-9	2017-08-31	09:01:00	2017-08-31					781143
20170831-0005	PL20170831-0005	781143-2	Plasma	20170831-0005	I-10-A-1~A-3	2017-08-31	10:19:00	2017-08-31					781143
20170831-0006	PL20170831-0006	781143-3	Plasma	20170831-0006	I-10-A-4~A-6	2017-08-31	11:41:00	2017-08-31					781143
20170831-0010	PL20170831-0010	781992-1	Plasma	20170831-0010	I-10-B-7~B-9	2017-08-31	11:05:00	2017-08-31					781992
20170831-0011	PL20170831-0011	781992-2	Plasma	20170831-0011	I-10-C-1~C-3	2017-08-31	12:10:00	2017-08-31					781992
20170831-0012	PL20170831-0012	781992-3	Plasma	20170831-0012	I-10-C-4~C-6	2017-08-31	12:40:00	2017-08-31					781992
20170901-0001	PL20170901-0001	1617695-1	Plasma	20170901-0001	I-10-D-7~D-9	2017-09-01	11:10:00	2017-09-01					1617695
20170901-0002	PL20170901-0002	1617695-2	Plasma	20170901-0002	I-10-E-1~E-3	2017-09-01	13:00:00	2017-09-01					1617695
20170901-0003	PL20170901-0003	1617695-3	Plasma	20170901-0003	I-10-E-4~E-6	2017-09-01	14:00:00	2017-09-01					1617695
20170901-0004	PL20170901-0004	982793-1	Plasma	20170901-0004	I-10-E-7~E-9	2017-09-01	11:59:00	2017-09-01					982793
20170901-0005	PL20170901-0005	982793-2	Plasma	20170901-0005	I-10-F-1~F-3	2017-09-01	12:46:00	2017-09-01					982793
20170901-0006	PL20170901-0006	982793-3	Plasma	20170901-0006	I-10-F-4~F-6	2017-09-01	13:20:00	2017-09-01					982793
20170904-0001	PL20170904-0001	1539037-1	Plasma	20170904-0001	I-10-F-7~F-9	2017-09-04	13:23:00	2017-09-04					1539037
20170904-0002	PL20170904-0002	1539037-2	Plasma	20170904-0002	I-10-G-1~G-3	2017-09-04	14:30:00	2017-09-04					1539037
20170904-0003	PL20170904-0003	1539037-3	Plasma	20170904-0003	I-10-G-4~G-6	2017-09-04	14:57:00	2017-09-04					1539037
20170905-0007	PL20170905-0007	1629770-1	Plasma	20170905-0007	I-10-I-7~I-9	2017-09-05	13:04:00	2017-09-05					1629770
20170905-0008	PL20170905-0008	1629770-2	Plasma	20170905-0008	I-11-A-1~A-3	2017-09-05	16:11:00	2017-09-05					1629770
20170905-0009	PL20170905-0009	1629770-3	Plasma	20170905-0009	I-11-A-4~A-6	2017-09-05	17:11:00	2017-09-06					1629770
20170907-0007	PL20170907-0007	892576-1	Plasma	20170907-0007	I-11-C-7~C-9	2017-09-07	12:20:00	2017-09-07					892576
20170907-0008	PL20170907-0008	892576-2	Plasma	20170907-0008	I-11-D-1~D-3	2017-09-07	14:40:00	2017-09-07					892576
20170907-0009	PL20170907-0009	892576-3	Plasma	20170907-0009	I-11-D-4~D-6	2017-09-07	14:55:00	2017-09-07					892576
20170908-0004	PL20170908-0004	1629068-1	Plasma	20170908-0004	I-11-E-7~E-9	2017-09-08	15:09:00	2017-09-08					1629068
20170908-0005	PL20170908-0005	1629068-2	Plasma	20170908-0005	I-11-F-1~F-3	2017-09-08	16:26:00	2017-09-08					1629068
20170908-0006	PL20170908-0006	1629068-3	Plasma	20170908-0006	I-11-F-4~F-6	2017-09-08	17:06:00	2017-09-08					1629068
20170809-0001	PL20170809-0001	846720-1	Plasma	20170809-0001	I-7-E-7~E-9	2017-08-09	09:08:00	2017-08-09					846720
20170809-0002	PL20170809-0002	846720-2	Plasma	20170809-0002	I-7-F-1~F-3	2017-08-09	10:20:00	2017-08-09					846720
20170809-0003	PL20170809-0003	846720-3	Plasma	20170809-0003	I-7-F-4~F-6	2017-08-09	10:34:00	2017-08-09					846720
20170809-0004	PL20170809-0004	1433453-1	Plasma	20170809-0004	I-7-F-7~F-9	2017-08-09	09:40:00	2017-08-09					1433453
20170809-0005	PL20170809-0005	1433453-2	Plasma	20170809-0005	I-7-G-1~G-3	2017-08-09	11:10:00	2017-08-09					1433453
20170809-0006	PL20170809-0006	1433453-3	Plasma	20170809-0006	I-7-G-4~G-6	2017-08-09	12:43:00	2017-08-09					1433453
20170814-0001	PL20170814-0001	1625436-1	Plasma	20170814-0001	I-7-I-7~I-9	2017-08-14	13:46:00	2017-08-14					1625436
20170814-0002	PL20170814-0002	1625436-2	Plasma	20170814-0002	I-8-A-1~A-3	2017-08-14	14:50:00	2017-08-14					1625436
20170814-0003	PL20170814-0003	1625436-3	Plasma	20170814-0003	I-8-A-4~A-6	2017-08-14	15:48:00	2017-08-14					1625436
20170816-0001	PL20170816-0001	1110541-1	Plasma	20170816-0001	I-8-A-7~A-9	2017-08-16	10:20:00	2017-08-16					1110541
20170816-0002	PL20170816-0002	1110541-2	Plasma	20170816-0002	I-8-B-1~B-3	2017-08-16	11:39:00	2017-08-16					1110541
20170816-0003	PL20170816-0003	1110541-3	Plasma	20170816-0003	I-8-B-4~B-6	2017-08-16	12:46:00	2017-08-16					1110541
20170817-0004	PL20170817-0004	1611907-1	Plasma	20170817-0004	I-8-C-7~C-9	2017-08-17	10:00:00	2017-08-17					1611907
20170817-0005	PL20170817-0005	1611907-2	Plasma	20170817-0005	I-8-D-1~D-3	2017-08-17	15:23:00	2017-08-17					1611907
20170817-0006	PL20170817-0006	1611907-3	Plasma	20170817-0006	I-8-D-4~D-6	2017-08-17	16:22:00	2017-08-17					1611907
20170817-0001	PL20170817-0001	991504-1	Plasma	20170817-0001	I-8-B-7~B-9	2017-08-17	09:03:00	2017-08-17					991504
20170817-0002	PL20170817-0002	991504-2	Plasma	20170817-0002	I-8-C-1~C-3	2017-08-17	11:39:00	2017-08-17					991504
20170817-0003	PL20170817-0003	991504-3	Plasma	20170817-0003	I-8-C-4~C-6	2017-08-17	12:22:00	2017-08-17					991504
20170818-0001	PL20170818-0001	1615212-1	Plasma	20170818-0001	I-8-E-7~E-9	2017-08-18	09:27:00	2017-08-18					1615212
20170818-0002	PL20170818-0002	1615212-2	Plasma	20170818-0002	I-8-F-1~F-3	2017-08-18	10:31:00	2017-08-18					1615212
20170818-0003	PL20170818-0003	1615212-3	Plasma	20170818-0003	I-8-F-4~F-6	2017-08-18	11:21:00	2017-08-18					1615212
20170821-0001	PL20170821-0001	1104217-1	Plasma	20170821-0001	I-8-F-7~F-9	2017-08-21	09:52:00	2017-08-21					1104217
20170821-0002	PL20170821-0002	1104217-2	Plasma	20170821-0002	I-8-G-1~G-3	2017-08-21	13:21:00	2017-08-21					1104217
20170821-0003	PL20170821-0003	1104217-3	Plasma	20170821-0003	I-8-G-4~G-6	2017-08-21	14:31:00	2017-08-21					1104217
20170822-0010	PL20170822-0010	1611147-1	Plasma	20170822-0010	I-9-A-7~A-9	2017-08-22	13:12:00	2017-08-22					1611147
20170822-0011	PL20170822-0011	1611147-2	Plasma	20170822-0011	I-9-B-1~B-3	2017-08-22	16:25:00	2017-08-22					1611147
20170822-0012	PL20170822-0012	1611147-3	Plasma	20170822-0012	I-9-B-4~B-6	2017-08-22	17:10:00	2017-08-23					1611147
20170822-0001	PL20170822-0001	1632447-1	Plasma	20170822-0001	I-8-G-7~G-9	2017-08-22	09:01:00	2017-08-22					1632447
20170822-0002	PL20170822-0002	1632447-2	Plasma	20170822-0002	I-8-H-1~H-3	2017-08-22	12:06:00	2017-08-22					1632447
20170822-0003	PL20170822-0003	1632447-3	Plasma	20170822-0003	I-8-H-4~H-6	2017-08-22	12:51:00	2017-08-22					1632447
20170822-0007	PL20170822-0007	777783-1	Plasma	20170822-0007	I-8-I-7~I-9	2017-08-22	12:01:00	2017-08-22					777783
20170822-0008	PL20170822-0008	777783-2	Plasma	20170822-0008	I-9-A-1~A-3	2017-08-22	17:40:00	2017-08-23					777783
20170822-0009	PL20170822-0009	777783-3	Plasma	20170822-0009	I-9-A-4~A-6	2017-08-22	19:58:00	2017-08-23					777783
20170825-0001	PL20170825-0001	1488909-1	Plasma	20170825-0001	I-9-C-7~C-9	2017-08-25	11:57:00	2017-08-25					1488909
20170825-0002	PL20170825-0002	1488909-2	Plasma	20170825-0002	I-9-D-1~D-3	2017-08-25	12:40:00	2017-08-25					1488909
20170825-0003	PL20170825-0003	1488909-3	Plasma	20170825-0003	I-9-D-4~D-6	2017-08-25	13:05:00	2017-08-25					1488909
20170828-0001	PL20170828-0001	1617334-1	Plasma	20170828-0001	I-9-D-7~D-9	2017-08-28	09:20:00	2017-08-28					1617334
20170828-0002	PL20170828-0002	1617334-2	Plasma	20170828-0002	I-9-E-1~E-3	2017-08-28	15:21:00	2017-08-28					1617334
20170828-0003	PL20170828-0003	1617334-3	Plasma	20170828-0003	I-9-E-4~E-6	2017-08-28	16:40:00	2017-08-28					1617334
20170802-0001	PL20170802-0001	486840-1	Plasma	20170802-0001	I-5-I-7~I-9	2017-08-02	09:03:00	2017-08-02					486840
20170802-0002	PL20170802-0002	486840-2	Plasma	20170802-0002	I-6-A-1~A-3	2017-08-02	09:58:00	2017-08-02					486840
20170802-0003	PL20170802-0003	486840-3	Plasma	20170802-0003	I-6-A-4~A-6	2017-08-02	10:10:00	2017-08-02					486840
20170802-0004	PL20170802-0004	1129612-1	Plasma	20170802-0004	I-6-A-7~A-9	2017-08-02	13:23:00	2017-08-02					1129612
20170802-0005	PL20170802-0005	1129612-2	Plasma	20170802-0005	I-6-B-1~B-3	2017-08-02	15:54:00	2017-08-02					1129612
20170802-0006	PL20170802-0006	1129612-3	Plasma	20170802-0006	I-6-B-4~B-6	2017-08-02	16:41:00	2017-08-02					1129612
20170803-0007	PL20170803-0007	1627642-1	Plasma	20170803-0007	I-6-E-7~E-9	2017-08-03	11:41:00	2017-08-03					1627642
20170803-0008	PL20170803-0008	1627642-2	Plasma	20170803-0008	I-6-F-1~F-3	2017-08-03	14:46:00	2017-08-03					1627642
20170803-0009	PL20170803-0009	1627642-3	Plasma	20170803-0009	I-6-F-4~F-6	2017-08-03	16:30:00	2017-08-03					1627642
20170803-0001	PL20170803-0001	1186803-1	Plasma	20170803-0001	I-6-C-7~C-9	2017-08-03	09:03:00	2017-08-03					1186803
20170803-0002	PL20170803-0002	1186803-2	Plasma	20170803-0002	I-6-D-1~D-3	2017-08-03	10:42:00	2017-08-03					1186803
20170803-0003	PL20170803-0003	1186803-3	Plasma	20170803-0003	I-6-D-4~D-6	2017-08-03	11:02:00	2017-08-03					1186803
20170803-0004	PL20170803-0004	1513218-1	Plasma	20170803-0004	I-6-D-7~D-9	2017-08-03	09:14:00	2017-08-03					1513218
20170803-0005	PL20170803-0005	1513218-2	Plasma	20170803-0005	I-6-E-1~E-3	2017-08-03	10:50:00	2017-08-03					1513218
20170803-0006	PL20170803-0006	1513218-3	Plasma	20170803-0006	I-6-E-4~E-6	2017-08-03	11:24:00	2017-08-03					1513218
20170803-0010	PL20170803-0010	1572252-1	Plasma	20170803-0010	I-6-F-7~F-9	2017-08-03	12:34:00	2017-08-03					1572252
20170803-0011	PL20170803-0011	1572252-2	Plasma	20170803-0011	I-6-G-1~G-3	2017-08-03	13:48:00	2017-08-03					1572252
20170803-0012	PL20170803-0012	1572252-3	Plasma	20170803-0012	I-6-G-4~G-6	2017-08-03	14:38:00	2017-08-03					1572252
20170804-0001	PL20170804-0001	1374915-1	Plasma	20170804-0001	I-6-G-7~G-9	2017-08-04	09:00:00	2017-08-04					1374915
20170804-0002	PL20170804-0002	1374915-2	Plasma	20170804-0002	I-6-H-1~H-3	2017-08-04	10:24:00	2017-08-04					1374915
20170804-0003	PL20170804-0003	1374915-3	Plasma	20170804-0003	I-6-H-4~H-6	2017-08-04	10:40:00	2017-08-04					1374915
20170804-0004	PL20170804-0004	746402-1	Plasma	20170804-0004	I-6-H-7~H-9	2017-08-04	11:53:00	2017-08-04					746402
20170804-0005	PL20170804-0005	746402-2	Plasma	20170804-0005	I-6-I-1~I-3	2017-08-04	14:45:00	2017-08-04					746402
20170804-0006	PL20170804-0006	746402-3	Plasma	20170804-0006	I-6-I-4~I-6	2017-08-04	17:15:00	2017-08-04					746402
20170807-0004	PL20170807-0004	1627210-1	Plasma	20170807-0004	I-7-A-7~A-9	2017-08-07	11:46:00	2017-08-07					1627210
20170807-0005	PL20170807-0005	1627210-2	Plasma	20170807-0005	I-7-B-1~B-3	2017-08-07	13:34:00	2017-08-07					1627210
20170807-0006	PL20170807-0006	1627210-3	Plasma	20170807-0006	I-7-B-4~B-6	2017-08-07	14:26:00	2017-08-07					1627210
20170807-0007	PL20170807-0007	1626863-1	Plasma	20170807-0007	I-7-B-7~B-9	2017-08-07	13:15:00	2017-08-07					1626863
20170807-0008	PL20170807-0008	1626863-2	Plasma	20170807-0008	I-7-C-1~C-3	2017-08-07	14:25:00	2017-08-07					1626863
20170807-0009	PL20170807-0009	1626863-3	Plasma	20170807-0009	I-7-C-4~C-6	2017-08-07	14:32:00	2017-08-07					1626863
20170807-0001	PL20170807-0001	164663-1	Plasma	20170807-0001	I-6-I-7~I-9	2017-08-07	09:10:00	2017-08-07					164663
20170807-0002	PL20170807-0002	164663-2	Plasma	20170807-0002	I-7-A-1~A-3	2017-08-07	10:30:00	2017-08-07					164663
20170807-0003	PL20170807-0003	164663-3	Plasma	20170807-0003	I-7-A-4~A-6	2017-08-07	10:53:00	2017-08-07					164663
20170808-0001	PL20170808-0001	831987-1	Plasma	20170808-0001	I-7-C-7~C-9	2017-08-08	08:57:00	2017-08-08					831987
20170808-0002	PL20170808-0002	831987-2	Plasma	20170808-0002	I-7-D-1~D-3	2017-08-08	10:54:00	2017-08-08					831987
20170808-0003	PL20170808-0003	831987-3	Plasma	20170808-0003	I-7-D-4~D-6	2017-08-08	11:36:00	2017-08-08					831987
20170808-0004	PL20170808-0004	1283483-1	Plasma	20170808-0004	I-7-D-7~D-9	2017-08-08	12:19:00	2017-08-08					1283483
20170808-0005	PL20170808-0005	1283483-2	Plasma	20170808-0005	I-7-E-1~E-3	2017-08-08	15:33:00	2017-08-08					1283483
20170808-0006	PL20170808-0006	1283483-3	Plasma	20170808-0006	I-7-E-4~E-6	2017-08-08	15:49:00	2017-08-08					1283483
20170725-0007	PL20170725-0007	172989-1	Plasma	20170725-0007	I-4-F-7~F-9	2017-07-25	09:17:00	2017-07-25					172989
20170725-0008	PL20170725-0008	172989-2	Plasma	20170725-0008	I-4-G-1~G-3	2017-07-25	11:32:00	2017-07-25					172989
20170725-0009	PL20170725-0009	172989-3	Plasma	20170725-0009	I-4-G-4~G-6	2017-07-25	11:57:00	2017-07-25					172989
20170725-0001	PL20170725-0001	320578-1	Plasma	20170725-0001	I-4-D-7~D-9	2017-07-25	12:20:00	2017-07-25					320578
20170725-0002	PL20170725-0002	320578-2	Plasma	20170725-0002	I-4-E-1~E-3	2017-07-25	15:16:00	2017-07-25					320578
20170725-0003	PL20170725-0003	320578-3	Plasma	20170725-0003	I-4-E-4~E-6	2017-07-25	15:47:00	2017-07-25					320578
20170725-0010	PL20170725-0010	225449-1	Plasma	20170725-0010	I-4-G-7~G-9	2017-07-25	09:20:00	2017-07-25					225449
20170725-0011	PL20170725-0011	225449-2	Plasma	20170725-0011	I-4-H-1~H-3	2017-07-25	11:30:00	2017-07-25					225449
20170725-0012	PL20170725-0012	225449-3	Plasma	20170725-0012	I-4-H-4~H-6	2017-07-25	11:50:00	2017-07-25					225449
20170725-0004	PL20170725-0004	1605979-1	Plasma	20170725-0004	I-4-E-7~E-9	2017-07-25	09:15:00	2017-07-25					1605979
20170725-0005	PL20170725-0005	1605979-2	Plasma	20170725-0005	I-4-F-1~F-3	2017-07-25	11:40:00	2017-07-25					1605979
20170725-0006	PL20170725-0006	1605979-3	Plasma	20170725-0006	I-4-F-4~F-6	2017-07-25	13:00:00	2017-07-25					1605979
20170726-0004	PL20170726-0004	393392-1	Plasma	20170726-0004	I-4-I-7~I-9	2017-07-26	11:24:00	2017-07-26					393392
20170726-0005	PL20170726-0005	393392-2	Plasma	20170726-0005	I-5-A-1~A-3	2017-07-26	12:20:00	2017-07-26					393392
20170726-0006	PL20170726-0006	393392-3	Plasma	20170726-0006	I-5-A-4~A-6	2017-07-26	12:45:00	2017-07-26					393392
20170726-0001	PL20170726-0001	1625487-1	Plasma	20170726-0001	I-4-H-7~H-9	2017-07-26	09:54:00	2017-07-26					1625487
20170726-0002	PL20170726-0002	1625487-2	Plasma	20170726-0002	I-4-I-1~I-3	2017-07-26	13:24:00	2017-07-26					1625487
20170726-0003	PL20170726-0003	1625487-3	Plasma	20170726-0003	I-4-I-4~I-6	2017-07-26	14:16:00	2017-07-26					1625487
20170802-0007	PL20170802-0007	1628228-1	Plasma	20170802-0007	I-6-B-7~B-9	2017-08-02	11:49:00	2017-08-02					1628228
20170802-0008	PL20170802-0008	1628228-2	Plasma	20170802-0008	I-6-C-1~C-3	2017-08-02	18:16:00	2017-08-03					1628228
20170802-0009	PL20170802-0009	1628228-3	Plasma	20170802-0009	I-6-C-4~C-6	2017-08-02	22:30:00	2017-08-03					1628228
20170721-0007	PL20170721-0007	1325437-1	Plasma	20170721-0007	I-4-B-7~B-9	2017-07-21	09:20:00	2017-07-22					1325437
20170721-0008	PL20170721-0008	1325437-2	Plasma	20170721-0008	I-4-C-1~C-3	2017-07-21	09:50:00	2017-07-22					1325437
20170721-0009	PL20170721-0009	1325437-3	Plasma	20170721-0009	I-4-C-4~C-6	2017-07-21	10:40:00	2017-07-22					1325437
20170721-0004	PL20170721-0004	1626647-1	Plasma	20170721-0004	I-4-A-7~A-9	2017-07-21	09:54:00	2017-07-21					1626647
20170721-0005	PL20170721-0005	1626647-2	Plasma	20170721-0005	I-4-B-1~B-3	2017-07-21	17:16:00	2017-07-22					1626647
20170721-0006	PL20170721-0006	1626647-3	Plasma	20170721-0006	I-4-B-4~B-6	2017-07-21	17:46:00	2017-07-22					1626647
20170724-0001	PL20170724-0001	1610193-1	Plasma	20170724-0001	I-4-C-7~C-9	2017-07-24	09:10:00	2017-07-25					1610193
20170724-0002	PL20170724-0002	1610193-2	Plasma	20170724-0002	I-4-D-1~D-3	2017-07-24	13:01:00	2017-07-25					1610193
20170724-0003	PL20170724-0003	1610193-3	Plasma	20170724-0003	I-4-D-4~D-6	2017-07-24	14:05:00	2017-07-25					1610193
