# Supplementary material for: Changes in the Plasma Apurinic/Apyrimidinic Endonuclease 1/Redox Factor-1(APE1/Ref-1) Level during Cancer Surgery: An Observational Study
Source: Medicina (Kaunas). 2021 Nov 21;57(11):1280. doi: 10.3390/medicina57111280 (PMC8623191; doi:10.3390/medicina57111280)
Supplement: Supplementary file 1 [file medicina-57-01280-s001.zip › supplementary files/APE1-pilot.xlsx]

## Sheet: ref-1 실험자료
115847	t	1948.6.26	70	Male	Colon Cancer	Adenocarcinoma	6.5x6	pT3	pNO	checked	checked		"Colon, Low anterior resection"	Before	20170822-0004	09:07:00	2018.5.18	Desflurane	0				8.6	3.8	3.7
115847	t	1948.6.26	70	Male	Colon Cancer	Adenocarcinoma	6.5x6	pT3	pNO	checked	checked		"Colon, Low anterior resection"	Middle	20170822-0005	11:54:00	2018.5.18	Desflurane	0.6			0.5	11.1
115847	t	1948.6.26	70	Male	Colon Cancer	Adenocarcinoma	6.5x6	pT3	pNO	checked	checked		"Colon, Low anterior resection"	After	20170822-0006	12:33:00	2018.5.18	Desflurane	0.6			8.4	11.6	3.5	2.1
195857	t	1945.11.4	72	Male	Colon Cancer	Adenocarcinoma	9x7	pT4a	pN2b		checked	Omentum	"Colon, Anterior resection"	Before	20170712-0007	09:59:00	2018.5.18	Desflurane	7.6	1.3	446	25.5	14.6	32.4	1.6
195857	t	1945.11.4	72	Male	Colon Cancer	Adenocarcinoma	9x7	pT4a	pN2b		checked	Omentum	"Colon, Anterior resection"	Middle	20170712-0008	12:25:00	2018.5.18	Desflurane	15.2			19.6	20.1
195857	t	1945.11.4	72	Male	Colon Cancer	Adenocarcinoma	9x7	pT4a	pN2b		checked	Omentum	"Colon, Anterior resection"	After	20170712-0009	14:41	2018.5.18	Desflurane	6.3	1.8	799	20	15.3	198.8	1.6
418621	t	1952.5.15	66	Male	Colon Cancer	Adenocarcinoma	4.5x3	pT4a	pNO		checked		"Colon, Colectomy, Rt"	Before	20171013-0001	15:52:00	2018.5.18	Desflurane	0.95			0.5	4.4		4.3
418621	t	1952.5.15	66	Male	Colon Cancer	Adenocarcinoma	4.5x3	pT4a	pNO		checked		"Colon, Colectomy, Rt"	Middle	20171013-0002	18:08:00	2018.5.18	Desflurane	0			5	9
418621	t	1952.5.15	66	Male	Colon Cancer	Adenocarcinoma	4.5x3	pT4a	pNO		checked		"Colon, Colectomy, Rt"	After	20171013-0003	18:52:00	2018.5.18	Desflurane	0			14.4	7.7	16.2	2.1
724706	t	1944.12.27	73	Male	Colon Cancer	Adenocarcinoma	2.5x2.5	pT4a	pN1b	checked	checked		"Colon, Low anterior resection"	Before	20170817-0007	12:50:00	2018.5.18	Desflurane	0.4				7.6	31.2	2.1
724706	t	1944.12.27	73	Male	Colon Cancer	Adenocarcinoma	2.5x2.5	pT4a	pN1b	checked	checked		"Colon, Low anterior resection"	Middle	20170817-0008	16:04:00	2018.5.18	Desflurane	6.8			0.5	11.1
724706	t	1944.12.27	73	Male	Colon Cancer	Adenocarcinoma	2.5x2.5	pT4a	pN1b	checked	checked		"Colon, Low anterior resection"	After	20170817-0009	16:56:00	2018.5.18	Desflurane	4.1			3.9	9.1	20.9	1.2
848878	t	1946.12.25	71	Male	Colon Adenoma	Tubulovillous adenoma	3X2						"Lap hemicolectomy, Rt"	Before	20170706-0004	10:16:00	2018.5.18	Desflurane	0.2		433	0.4	7.8	22.7	3.4
848878	t	1946.12.25	71	Male	Colon Adenoma	Tubulovillous adenoma	3X2						"Lap hemicolectomy, Rt"	Middle	20170706-0005	12:21:00	2018.5.18	Desflurane	0			1.4	9.1
848878	t	1946.12.25	71	Male	Colon Adenoma	Tubulovillous adenoma	3X2						"Lap hemicolectomy, Rt"	After	20170706-0006	12:53:00	2018.5.18	Desflurane	0	0.9	464	11.8	16.1	38.7	2.4
975739	t	1945.7.22	73	Male	Colon Cancer	Adenocarcinoma	1.5x1.2	pT1	pN0				"Colon, Anterior resection"	Before	20180327-0010	12:52:00	2018.5.18	Desflurane	0				5.5	13.5	1.6
975739	t	1945.7.22	73	Male	Colon Cancer	Adenocarcinoma	1.5x1.2	pT1	pN0				"Colon, Anterior resection"	Middle	20180327-0011	13:55:00	2018.5.18	Desflurane	0.261			0.5	7.2
975739	t	1945.7.22	73	Male	Colon Cancer	Adenocarcinoma	1.5x1.2	pT1	pN0				"Colon, Anterior resection"	After	20180327-0012	14:41:00	2018.5.18	Desflurane	2.555			5.7	9.3	10.9	1.3
1171176	t	1945.12.28	72	Male	Rectal Cancer	Adenocarcinoma	Undetermined	ypT1	ypN1b				"Rectum, low anterior resection"	Before	20180308-0001	09:05:00	2018.5.18	Desflurane	0				4	489	23.2
1171176	t	1945.12.28	72	Male	Rectal Cancer	Adenocarcinoma	Undetermined	ypT1	ypN1b				"Rectum, low anterior resection"	Middle	20180308-0002	12:20:00	2018.5.18	Desflurane	2.634			0.5	7.9
1171176	t	1945.12.28	72	Male	Rectal Cancer	Adenocarcinoma	Undetermined	ypT1	ypN1b				"Rectum, low anterior resection"	After	20180308-0003	13:02:00	2018.5.18	Desflurane	0			4.5	6.8	302.9	18.6
1367045	t	1951.12.7	66	Male	Colon Cancer	Adenocarcinoma	2.5x1.8x0.5	pT2	pN0				"Colon, Low anterior resection"	Before	20180208-0004	09:15:00	2018.5.18	Desflurane	0				7.1	20.3	2.4
1367045	t	1951.12.7	66	Male	Colon Cancer	Adenocarcinoma	2.5x1.8x0.5	pT2	pN0				"Colon, Low anterior resection"	Middle	20180208-0005	10:55:00	2018.5.18	Desflurane	0			0.5	13.5
1367045	t	1951.12.7	66	Male	Colon Cancer	Adenocarcinoma	2.5x1.8x0.5	pT2	pN0				"Colon, Low anterior resection"	After	20180208-0006	12:30:00	2018.5.18	Desflurane	0.841			4.8	8.8	17.3	1.9
1435854	t	1948.12.2	69	Male	Colon Cancer	Adenocarcinoma	6.6x3.3	pT3	pN1a	checked	checked		"Colon, Anterior resection"	Before	20180116-0007	08:55:00	2018.5.18	Desflurane	4.25				9.1
1435854	t	1948.12.2	69	Male	Colon Cancer	Adenocarcinoma	6.6x3.3	pT3	pN1a	checked	checked		"Colon, Anterior resection"	Middle	20180116-0008	10:35:00	2018.5.18	Desflurane	0			0.5	12.6
1435854	t	1948.12.2	69	Male	Colon Cancer	Adenocarcinoma	6.6x3.3	pT3	pN1a	checked	checked		"Colon, Anterior resection"	After	20180116-0009	11:05:00	2018.5.18	Desflurane	0			6.8	10.9	86.4	3.3
1628608	t	1947.12.29	70	Female	Colon Cancer,Hepatoma	Adenocarcinoma,Metastatic adenocarcinoma	9x5.8	pT4a	pN2b	checked	checked	Liver	"Colon, Colectomy, Rt"	Before	20170830-0001	10:50:00	2018.5.18	Desflurane	0.36			4	9.4	901	291.3
1628608	t	1947.12.29	70	Female	Colon Cancer,Hepatoma	Adenocarcinoma,Metastatic adenocarcinoma	9x5.8	pT4a	pN2b	checked	checked	Liver	"Colon, Colectomy, Rt"	Middle	20170830-0002	15:51:00	2018.5.18	Desflurane	4.26				16
1628608	t	1947.12.29	70	Female	Colon Cancer,Hepatoma	Adenocarcinoma,Metastatic adenocarcinoma	9x5.8	pT4a	pN2b	checked	checked	Liver	"Colon, Colectomy, Rt"	After	20170830-0003	17:07:00	2018.5.18	Desflurane	0	1.3		9.5	11.1	770	184.1
1638035	t	1942.9.28	75	Male	Colon Cancer	Lymphoma	8.5x7			checked			"Colon, Rt hemicolectomy"	Before	20171019-0004	09:06:00	2018.5.18	Desflurane	0.07		2208	4.9	9.7
1638035	t	1942.9.28	75	Male	Colon Cancer	Lymphoma	8.5x7			checked			"Colon, Rt hemicolectomy"	Middle	20171019-0005	10:33:00	2018.5.18	Desflurane	13.47			4.2	13.8
1638035	t	1942.9.28	75	Male	Colon Cancer	Lymphoma	8.5x7			checked			"Colon, Rt hemicolectomy"	After	20171019-0006	11:42:00	2018.5.18	Desflurane	3.02	1.2	1309	14.2	11.9
1656855	t	1950.2.14	68	Male	Colon Cancer	Adenocarcinoma	2.2x2	pT2	pN0	checked			"Colon, Anterior resection"	Before	20180125-0001	09:05:00	2018.5.18	Desflurane	0.1				8.6	12	13.7
1656855	t	1950.2.14	68	Male	Colon Cancer	Adenocarcinoma	2.2x2	pT2	pN0	checked			"Colon, Anterior resection"	Middle	20180125-0002	11:45:00	2018.5.18	Desflurane	0			0.5	12.1
1656855	t	1950.2.14	68	Male	Colon Cancer	Adenocarcinoma	2.2x2	pT2	pN0	checked			"Colon, Anterior resection"	After	20180125-0003	13:25:00	2018.5.18	Desflurane	3.481			7.8	11.9	9.9	8.6
IDs		Birth Date	Age (year)	Sex	Diagnosis	Pathology	Size (cmxcm)	Depth of Invasion	Regional LN metastasis	Lympatic and Vascular Invasion	Perineural Invasion	Metastasis	Operation	Surgical_Operation	Sample	Sampling_Time	APE1 Assay Date	마취제	Serum APE1 (ng/ml)	CK-MB (ng/ml)	LDH	CRP (mg/ml)	WBC (10^3/ul)	Ca19-9(U/ml)	CEA (ng/ml)
683332		1940.9.22	77	Female	Colon Cancer	Adenocarcinoma	3.2x3	pT3	pN0	checked	checked		"Rectum, low anterior resection"	Before	20170810-0001	09:07:00	2018.6.1	Desflurane	0.37				7.6	12	1.3
683332		1940.9.22	77	Female	Colon Cancer	Adenocarcinoma	3.2x3	pT3	pN0	checked	checked		"Rectum, low anterior resection"	Middle	20170810-0002	11:19:00	2018.6.1	Desflurane	0.857			0.5	15.3
683332		1940.9.22	77	Female	Colon Cancer	Adenocarcinoma	3.2x3	pT3	pN0	checked	checked		"Rectum, low anterior resection"	After	20170810-0003	11:48:00	2018.6.1	Desflurane	2.144	0.9		8.2	13.9
1182439		1954.1.10	64	Female	Colon Cancer	Adenocarcinoma	3.8x2.1	pT3	pN0		checked		"Colon, Anterior resection"	Before	20171213-0001	15:29:00	2018.6.1	Desflurane	0				8.7		1
1182439		1954.1.10	64	Female	Colon Cancer	Adenocarcinoma	3.8x2.1	pT3	pN0		checked		"Colon, Anterior resection"	Middle	20171213-0002	17:09:00	2018.6.1	Desflurane	0			0.5	19.8
1182439		1954.1.10	64	Female	Colon Cancer	Adenocarcinoma	3.8x2.1	pT3	pN0		checked		"Colon, Anterior resection"	After	20171213-0003	17:40:00	2018.6.1	Desflurane	0			7.4	14.9	8.4	0.9
1593276		1952.11.23	65	Female	Colon Cancer	Adenocarcinoma	1.2x0.8	pT2	pN0				"Colon, Anterior resection"	Before	20171221-0001	09:17:00	2018.6.1	Desflurane	0.494				3.7	12.4	1.6
1593276		1952.11.23	65	Female	Colon Cancer	Adenocarcinoma	1.2x0.8	pT2	pN0				"Colon, Anterior resection"	Middle	20171221-0002	10:35:00	2018.6.1	Desflurane	1.219				6.1
1593276		1952.11.23	65	Female	Colon Cancer	Adenocarcinoma	1.2x0.8	pT2	pN0				"Colon, Anterior resection"	After	20171221-0003	11:12:00	2018.6.1	Desflurane	0				5.3	11	1.4
1625254		1945.8.15	72	Female	Colon Cancer	Adenocarcinoma	7.5x6	pT4a	pN1b	checked	checked		"Colon, Anterior resection"	Before	20170823-0001	12:23:00	2018.6.1	Desflurane	2.151				15		625.6
1625254		1945.8.15	72	Female	Colon Cancer	Adenocarcinoma	7.5x6	pT4a	pN1b	checked	checked		"Colon, Anterior resection"	Middle	20170823-0002	15:53:00	2018.6.1	Desflurane	1.979				15.4
1625254		1945.8.15	72	Female	Colon Cancer	Adenocarcinoma	7.5x6	pT4a	pN1b	checked	checked		"Colon, Anterior resection"	After	20170823-0003	16:44:00	2018.6.1	Desflurane	5.203	1.6			4.1	14.2	212.1
1632713		1939.10.1	78	Female	Colon Cancer	Adenocarcinoma	4x3	pT4a	pN2b	checked	checked		"Colon, Anterior resection"	Before	20170913-0001	09:00:00	2018.6.1	Desflurane	1.831				4.9	22.7	2.3
1632713		1939.10.1	78	Female	Colon Cancer	Adenocarcinoma	4x3	pT4a	pN2b	checked	checked		"Colon, Anterior resection"	Middle	20170913-0002	11:20:00	2018.6.1	Desflurane	0			0.5	7.4
1632713		1939.10.1	78	Female	Colon Cancer	Adenocarcinoma	4x3	pT4a	pN2b	checked	checked		"Colon, Anterior resection"	After	20170913-0003	12:00:00	2018.6.1	Desflurane	0			3.4	5.8
1644974		1948.5.3	70	Female	Colon Cancer	Adenocarcinoma	2x2	pT3	pN2a	checked	checked		"Colon, Rt hemicolectomy"	Before	20171124-0001	09:10:00	2018.6.1	Desflurane	0				7.2	29.6	1.8
1644974		1948.5.3	70	Female	Colon Cancer	Adenocarcinoma	2x2	pT3	pN2a	checked	checked		"Colon, Rt hemicolectomy"	Middle	20171124-0002	11:55:00	2018.6.1	Desflurane	7.781			0.5
1644974		1948.5.3	70	Female	Colon Cancer	Adenocarcinoma	2x2	pT3	pN2a	checked	checked		"Colon, Rt hemicolectomy"	After	20171124-0003	12:20:00	2018.6.1	Desflurane	3.022			5	12.3	25.3	1.4

## Sheet: Sheet1
115847	t	1948.6.26	70	1		Colon Cancer	Adenocarcinoma	6.5x6	pT3	3	pNO	0	checked	checked	0		"Colon, Low anterior resection"	Before	1	20170822-0004	0.379861	2018.5.18	Desflurane	0				8.6	3.8	3.7
115847	t	1948.6.26	70	1		Colon Cancer	Adenocarcinoma	6.5x6	pT3	3	pNO	0	checked	checked	0		"Colon, Low anterior resection"	Middle	2	20170822-0005	0.495833	2018.5.18	Desflurane	0.6			0.5	11.1
115847	t	1948.6.26	70	1		Colon Cancer	Adenocarcinoma	6.5x6	pT3	3	pNO	0	checked	checked	0		"Colon, Low anterior resection"	After	3	20170822-0006	0.522917	2018.5.18	Desflurane	0.6			8.4	11.6	3.5	2.1
195857	t	1945.11.4	72	1		Colon Cancer	Adenocarcinoma	9x7	pT4a	4	pN2b	2.5		checked	1	Omentum	"Colon, Anterior resection"	Before	1	20170712-0007	0.415972	2018.5.18	Desflurane	7.6	1.3	446	25.5	14.6	32.4	1.6
195857	t	1945.11.4	72	1		Colon Cancer	Adenocarcinoma	9x7	pT4a	4	pN2b	2.5		checked	1	Omentum	"Colon, Anterior resection"	Middle	2	20170712-0008	0.517361	2018.5.18	Desflurane	15.2			19.6	20.1
195857	t	1945.11.4	72	1		Colon Cancer	Adenocarcinoma	9x7	pT4a	4	pN2b	2.5		checked	1	Omentum	"Colon, Anterior resection"	After	3	20170712-0009	14:41	2018.5.18	Desflurane	6.3	1.8	799	20	15.3	198.8	1.6
418621	t	1952.5.15	66	1		Colon Cancer	Adenocarcinoma	4.5x3	pT4a	4	pNO	0		checked	0		"Colon, Colectomy, Rt"	Before	1	20171013-0001	0.661111	2018.5.18	Desflurane	0.95			0.5	4.4		4.3
418621	t	1952.5.15	66	1		Colon Cancer	Adenocarcinoma	4.5x3	pT4a	4	pNO	0		checked	0		"Colon, Colectomy, Rt"	Middle	2	20171013-0002	0.755556	2018.5.18	Desflurane	0			5	9
418621	t	1952.5.15	66	1		Colon Cancer	Adenocarcinoma	4.5x3	pT4a	4	pNO	0		checked	0		"Colon, Colectomy, Rt"	After	3	20171013-0003	0.786111	2018.5.18	Desflurane	0			14.4	7.7	16.2	2.1
724706	t	1944.12.27	73	1		Colon Cancer	Adenocarcinoma	2.5x2.5	pT4a	4	pN1b	1.5	checked	checked	0		"Colon, Low anterior resection"	Before	1	20170817-0007	0.534722	2018.5.18	Desflurane	0.4				7.6	31.2	2.1
724706	t	1944.12.27	73	1		Colon Cancer	Adenocarcinoma	2.5x2.5	pT4a	4	pN1b	1.5	checked	checked	0		"Colon, Low anterior resection"	Middle	2	20170817-0008	0.669444	2018.5.18	Desflurane	6.8			0.5	11.1
724706	t	1944.12.27	73	1		Colon Cancer	Adenocarcinoma	2.5x2.5	pT4a	4	pN1b	1.5	checked	checked	0		"Colon, Low anterior resection"	After	3	20170817-0009	0.705556	2018.5.18	Desflurane	4.1			3.9	9.1	20.9	1.2
848878	t	1946.12.25	71	1		Colon Adenoma	Tubulovillous adenoma	3X2		0		0			0		"Lap hemicolectomy, Rt"	Before	1	20170706-0004	0.427778	2018.5.18	Desflurane	0.2		433	0.4	7.8	22.7	3.4
848878	t	1946.12.25	71	1		Colon Adenoma	Tubulovillous adenoma	3X2		0		0			0		"Lap hemicolectomy, Rt"	Middle	2	20170706-0005	0.514583	2018.5.18	Desflurane	0			1.4	9.1
848878	t	1946.12.25	71	1		Colon Adenoma	Tubulovillous adenoma	3X2		0		0			0		"Lap hemicolectomy, Rt"	After	3	20170706-0006	0.536806	2018.5.18	Desflurane	0	0.9	464	11.8	16.1	38.7	2.4
975739	t	1945.7.22	73	1		Colon Cancer	Adenocarcinoma	1.5x1.2	pT1	1	pN0	0			0		"Colon, Anterior resection"	Before	1	20180327-0010	0.536111	2018.5.18	Desflurane	0				5.5	13.5	1.6
975739	t	1945.7.22	73	1		Colon Cancer	Adenocarcinoma	1.5x1.2	pT1	1	pN0	0			0		"Colon, Anterior resection"	Middle	2	20180327-0011	0.579861	2018.5.18	Desflurane	0.261			0.5	7.2
975739	t	1945.7.22	73	1		Colon Cancer	Adenocarcinoma	1.5x1.2	pT1	1	pN0	0			0		"Colon, Anterior resection"	After	3	20180327-0012	0.611806	2018.5.18	Desflurane	2.555			5.7	9.3	10.9	1.3
1171176	t	1945.12.28	72	1		Rectal Cancer	Adenocarcinoma	Undetermined	ypT1	1	ypN1b	1.5			0		"Rectum, low anterior resection"	Before	1	20180308-0001	0.378472	2018.5.18	Desflurane	0				4	489	23.2
1171176	t	1945.12.28	72	1		Rectal Cancer	Adenocarcinoma	Undetermined	ypT1	1	ypN1b	1.5			0		"Rectum, low anterior resection"	Middle	2	20180308-0002	0.513889	2018.5.18	Desflurane	2.634			0.5	7.9
1171176	t	1945.12.28	72	1		Rectal Cancer	Adenocarcinoma	Undetermined	ypT1	1	ypN1b	1.5			0		"Rectum, low anterior resection"	After	3	20180308-0003	0.543056	2018.5.18	Desflurane	0			4.5	6.8	302.9	18.6
1367045	t	1951.12.7	66	1		Colon Cancer	Adenocarcinoma	2.5x1.8x0.5	pT2	2	pN0	0			0		"Colon, Low anterior resection"	Before	1	20180208-0004	0.385417	2018.5.18	Desflurane	0				7.1	20.3	2.4
1367045	t	1951.12.7	66	1		Colon Cancer	Adenocarcinoma	2.5x1.8x0.5	pT2	2	pN0	0			0		"Colon, Low anterior resection"	Middle	2	20180208-0005	0.454861	2018.5.18	Desflurane	0			0.5	13.5
1367045	t	1951.12.7	66	1		Colon Cancer	Adenocarcinoma	2.5x1.8x0.5	pT2	2	pN0	0			0		"Colon, Low anterior resection"	After	3	20180208-0006	0.520833	2018.5.18	Desflurane	0.841			4.8	8.8	17.3	1.9
1435854	t	1948.12.2	69	1		Colon Cancer	Adenocarcinoma	6.6x3.3	pT3	3	pN1a	1	checked	checked	0		"Colon, Anterior resection"	Before	1	20180116-0007	0.371528	2018.5.18	Desflurane	4.25				9.1
1435854	t	1948.12.2	69	1		Colon Cancer	Adenocarcinoma	6.6x3.3	pT3	3	pN1a	1	checked	checked	0		"Colon, Anterior resection"	Middle	2	20180116-0008	0.440972	2018.5.18	Desflurane	0			0.5	12.6
1435854	t	1948.12.2	69	1		Colon Cancer	Adenocarcinoma	6.6x3.3	pT3	3	pN1a	1	checked	checked	0		"Colon, Anterior resection"	After	3	20180116-0009	0.461806	2018.5.18	Desflurane	0			6.8	10.9	86.4	3.3
1628608	t	1947.12.29	70	2		Colon Cancer,Hepatoma	Adenocarcinoma,Metastatic adenocarcinoma	9x5.8	pT4a	4	pN2b	2.5	checked	checked	1	Liver	"Colon, Colectomy, Rt"	Before	1	20170830-0001	0.451389	2018.5.18	Desflurane	0.36			4	9.4	901	291.3
1628608	t	1947.12.29	70	2		Colon Cancer,Hepatoma	Adenocarcinoma,Metastatic adenocarcinoma	9x5.8	pT4a	4	pN2b	2.5	checked	checked	1	Liver	"Colon, Colectomy, Rt"	Middle	2	20170830-0002	0.660417	2018.5.18	Desflurane	4.26				16
1628608	t	1947.12.29	70	2		Colon Cancer,Hepatoma	Adenocarcinoma,Metastatic adenocarcinoma	9x5.8	pT4a	4	pN2b	2.5	checked	checked	1	Liver	"Colon, Colectomy, Rt"	After	3	20170830-0003	0.713194	2018.5.18	Desflurane	0	1.3		9.5	11.1	770	184.1
1638035	t	1942.9.28	75	1		Colon Cancer	Lymphoma	8.5x7		0		0	checked		0		"Colon, Rt hemicolectomy"	Before	1	20171019-0004	0.379167	2018.5.18	Desflurane	0.07		2208	4.9	9.7
1638035	t	1942.9.28	75	1		Colon Cancer	Lymphoma	8.5x7		0		0	checked		0		"Colon, Rt hemicolectomy"	Middle	2	20171019-0005	0.439583	2018.5.18	Desflurane	13.47			4.2	13.8
1638035	t	1942.9.28	75	1		Colon Cancer	Lymphoma	8.5x7		0		0	checked		0		"Colon, Rt hemicolectomy"	After	3	20171019-0006	0.4875	2018.5.18	Desflurane	3.02	1.2	1309	14.2	11.9
1656855	t	1950.2.14	68	1		Colon Cancer	Adenocarcinoma	2.2x2	pT2	2	pN0	0	checked		0		"Colon, Anterior resection"	Before	1	20180125-0001	0.378472	2018.5.18	Desflurane	0.1				8.6	12	13.7
1656855	t	1950.2.14	68	1		Colon Cancer	Adenocarcinoma	2.2x2	pT2	2	pN0	0	checked		0		"Colon, Anterior resection"	Middle	2	20180125-0002	0.489583	2018.5.18	Desflurane	0			0.5	12.1
1656855	t	1950.2.14	68	1		Colon Cancer	Adenocarcinoma	2.2x2	pT2	2	pN0	0	checked		0		"Colon, Anterior resection"	After	3	20180125-0003	0.559028	2018.5.18	Desflurane	3.481			7.8	11.9	9.9	8.6
IDs		Birth Date	Age (year)	Sex		Diagnosis	Pathology	Size (cmxcm)	Depth of Invasion	Depth of Invasion	Regional LN metastasis	Regional LN metastasis	Lympatic and Vascular Invasion	Perineural Invasion	Metastasis	Metastasis	Operation	Surgical_Operation	procedure	Sample	Sampling_Time	APE1 Assay Date	마취제	Serum APE1 (ng/ml)	CK-MB (ng/ml)	LDH	CRP (mg/ml)	WBC (10^3/ul)	Ca19-9(U/ml)	CEA (ng/ml)

## Sheet: Sheet2
IDs		Birth Date	Age (year)	Sex	Diagnosis	Pathology	Size (cmxcm)	Depth of Invasion	Regional LN metastasis	Lympatic and Vascular Invasion	Perineural Invasion	Metastasis	Operation	Surgical_Operation	Sample	Sampling_Time	APE1 Assay Date	마취제	Serum APE1 (ng/ml)	CK-MB (ng/ml)	LDH	CRP (mg/ml)	WBC (10^3/ul)	Ca19-9(U/ml)	CEA (ng/ml)
441959		1939.9.13	78	Female	Colon tubula adenoma,Colon submucosal lipoma	Lipoma							"Colon, Rt hemicolectomy"	Before	20170926-0007	0.402778	2018.6.1	Propofol	0		414		7	29	5.1
441959		1939.9.13	78	Female	Colon tubula adenoma,Colon submucosal lipoma	Lipoma							"Colon, Rt hemicolectomy"	Middle	20170926-0008	0.459028	2018.6.1	Propofol	0			0.5	10.8
441959		1939.9.13	78	Female	Colon tubula adenoma,Colon submucosal lipoma	Lipoma							"Colon, Rt hemicolectomy"	After	20170926-0009	0.484028	2018.6.1	Propofol	0			1.7	10.1	25	3.8
683332		1940.9.22	77	Female	Colon Cancer	Adenocarcinoma	3.2x3	pT3	pN0	checked	checked		"Rectum, low anterior resection"	Before	20170810-0001	0.379861	2018.6.1	Desflurane	0.37				7.6	12	1.3
683332		1940.9.22	77	Female	Colon Cancer	Adenocarcinoma	3.2x3	pT3	pN0	checked	checked		"Rectum, low anterior resection"	Middle	20170810-0002	0.471528	2018.6.1	Desflurane	0.857			0.5	15.3
683332		1940.9.22	77	Female	Colon Cancer	Adenocarcinoma	3.2x3	pT3	pN0	checked	checked		"Rectum, low anterior resection"	After	20170810-0003	0.491667	2018.6.1	Desflurane	2.144	0.9		8.2	13.9
928847		1949.4.15	69	Female	Colon Cancer	Adenocarcinoma	4.2x3.5	pT3	pN0		checked		"Colon, Anterior resection"	Before	20171212-0007	0.546528	2018.6.1	Propofol	1.356				5.8	6.6	1
928847		1949.4.15	69	Female	Colon Cancer	Adenocarcinoma	4.2x3.5	pT3	pN0		checked		"Colon, Anterior resection"	Middle	20171212-0008	0.594444	2018.6.1	Propofol	0			0.5	12.2
928847		1949.4.15	69	Female	Colon Cancer	Adenocarcinoma	4.2x3.5	pT3	pN0		checked		"Colon, Anterior resection"	After	20171212-0009	0.616667	2018.6.1	Propofol	2.088			4.7	7.4	4.1	0.6
1182439		1954.1.10	64	Female	Colon Cancer	Adenocarcinoma	3.8x2.1	pT3	pN0		checked		"Colon, Anterior resection"	Before	20171213-0001	0.645139	2018.6.1	Desflurane	0				8.7		1
1182439		1954.1.10	64	Female	Colon Cancer	Adenocarcinoma	3.8x2.1	pT3	pN0		checked		"Colon, Anterior resection"	Middle	20171213-0002	0.714583	2018.6.1	Desflurane	0			0.5	19.8
1182439		1954.1.10	64	Female	Colon Cancer	Adenocarcinoma	3.8x2.1	pT3	pN0		checked		"Colon, Anterior resection"	After	20171213-0003	0.736111	2018.6.1	Desflurane	0			7.4	14.9	8.4	0.9
1263399		1954.9.29	63	Female	Colon Cancer	Adenocarcinoma	2.2x2.1	pT3	pN0		checked		"Colon, Anterior resection"	Before	20171122-0004	0.569444	2018.6.1	Propofol	0				5.9	11.5	0.3
1263399		1954.9.29	63	Female	Colon Cancer	Adenocarcinoma	2.2x2.1	pT3	pN0		checked		"Colon, Anterior resection"	Middle	20171122-0005	0.658333	2018.6.1	Propofol	0			0.5	7.6
1263399		1954.9.29	63	Female	Colon Cancer	Adenocarcinoma	2.2x2.1	pT3	pN0		checked		"Colon, Anterior resection"	After	20171122-0006	0.670139	2018.6.1	Propofol	0			0.5	5.6	9.4	0.5
1467755		1943.11.6	74	Female	Colon Cancer	Adenocarcinoma	2.1x1.6	pT1	pN0				"Colon, Anterior resection"	Before	20171121-0001	0.381944	2018.6.1	Propofol	0				10.7	9.5	1.3
1467755		1943.11.6	74	Female	Colon Cancer	Adenocarcinoma	2.1x1.6	pT1	pN0				"Colon, Anterior resection"	Middle	20171121-0002	0.468056	2018.6.1	Propofol	0			0.7	15.3
1467755		1943.11.6	74	Female	Colon Cancer	Adenocarcinoma	2.1x1.6	pT1	pN0				"Colon, Anterior resection"	After	20171121-0003	0.484028	2018.6.1	Propofol	2.257			6.9	9.7	6.7	1.2
1593276		1952.11.23	65	Female	Colon Cancer	Adenocarcinoma	1.2x0.8	pT2	pN0				"Colon, Anterior resection"	Before	20171221-0001	0.386806	2018.6.1	Desflurane	0.494				3.7	12.4	1.6
1593276		1952.11.23	65	Female	Colon Cancer	Adenocarcinoma	1.2x0.8	pT2	pN0				"Colon, Anterior resection"	Middle	20171221-0002	0.440972	2018.6.1	Desflurane	1.219				6.1
1593276		1952.11.23	65	Female	Colon Cancer	Adenocarcinoma	1.2x0.8	pT2	pN0				"Colon, Anterior resection"	After	20171221-0003	0.466667	2018.6.1	Desflurane	0				5.3	11	1.4
1625254		1945.8.15	72	Female	Colon Cancer	Adenocarcinoma	7.5x6	pT4a	pN1b	checked	checked		"Colon, Anterior resection"	Before	20170823-0001	0.515972	2018.6.1	Desflurane	2.151				15		625.6
1625254		1945.8.15	72	Female	Colon Cancer	Adenocarcinoma	7.5x6	pT4a	pN1b	checked	checked		"Colon, Anterior resection"	Middle	20170823-0002	0.661806	2018.6.1	Desflurane	1.979				15.4
1625254		1945.8.15	72	Female	Colon Cancer	Adenocarcinoma	7.5x6	pT4a	pN1b	checked	checked		"Colon, Anterior resection"	After	20170823-0003	0.697222	2018.6.1	Desflurane	5.203	1.6			4.1	14.2	212.1
1632713		1939.10.1	78	Female	Colon Cancer	Adenocarcinoma	4x3	pT4a	pN2b	checked	checked		"Colon, Anterior resection"	Before	20170913-0001	0.375	2018.6.1	Desflurane	1.831				4.9	22.7	2.3
1632713		1939.10.1	78	Female	Colon Cancer	Adenocarcinoma	4x3	pT4a	pN2b	checked	checked		"Colon, Anterior resection"	Middle	20170913-0002	0.472222	2018.6.1	Desflurane	0			0.5	7.4
1632713		1939.10.1	78	Female	Colon Cancer	Adenocarcinoma	4x3	pT4a	pN2b	checked	checked		"Colon, Anterior resection"	After	20170913-0003	0.5	2018.6.1	Desflurane	0			3.4	5.8
1644974		1948.5.3	70	Female	Colon Cancer	Adenocarcinoma	2x2	pT3	pN2a	checked	checked		"Colon, Rt hemicolectomy"	Before	20171124-0001	0.381944	2018.6.1	Desflurane	0				7.2	29.6	1.8
1644974		1948.5.3	70	Female	Colon Cancer	Adenocarcinoma	2x2	pT3	pN2a	checked	checked		"Colon, Rt hemicolectomy"	Middle	20171124-0002	0.496528	2018.6.1	Desflurane	7.781			0.5
1644974		1948.5.3	70	Female	Colon Cancer	Adenocarcinoma	2x2	pT3	pN2a	checked	checked		"Colon, Rt hemicolectomy"	After	20171124-0003	0.513889	2018.6.1	Desflurane	3.022			5	12.3	25.3	1.4
1647751		1947.2.19	71	Female	Colon Cancer	Adenocarcinoma	4.8x4.5	pT3	pN2a	checked	checked		"Colon, Anterior resection"	Before	20171130-0001	0.372222	2018.6.1	Propofol	0			11.8	5.5	11.8	3.8
1647751		1947.2.19	71	Female	Colon Cancer	Adenocarcinoma	4.8x4.5	pT3	pN2a	checked	checked		"Colon, Anterior resection"	Middle	20171130-0002	0.439583	2018.6.1	Propofol	3.499				9.1
1647751		1947.2.19	71	Female	Colon Cancer	Adenocarcinoma	4.8x4.5	pT3	pN2a	checked	checked		"Colon, Anterior resection"	After	20171130-0003	0.455556	2018.6.1	Propofol	0			11.8	5.5	11.8	3.2
1648013		1943.12.15	74	Female	Colon Cancer	Adenocarcinoma	7x5.4	pT3	pN0	checked	checked		"Colon, Anterior resection"	Before	20171207-0001	0.384722	2018.6.1	Propofol	0				8.2	4.3	0.8
1648013		1943.12.15	74	Female	Colon Cancer	Adenocarcinoma	7x5.4	pT3	pN0	checked	checked		"Colon, Anterior resection"	Middle	20171207-0002	0.438889	2018.6.1	Propofol	0			0.7	11.8
1648013		1943.12.15	74	Female	Colon Cancer	Adenocarcinoma	7x5.4	pT3	pN0	checked	checked		"Colon, Anterior resection"	After	20171207-0003	0.477778	2018.6.1	Propofol	0			3.8	6.8	4.2	0.5

## Sheet: Sheet3
	preop	intraop	postop			preop	postop	pod1			preop	postop	pod1
1	0	0.6	0.6		1		0.5	8.4		1	8.6	11.1	11.6
2	7.6	15.2	6.3		2	25.5	19.6	20		2	14.6	20.1	15.3
3	0.95	0	0		3	0.5	5	14.4		3	4.4	9	7.7
4	0.4	6.8	4.1		4		0.5	3.9		4	7.6	11.1	9.1
5	0.2	0	0		5	0.4	1.4	11.8		5	7.8	9.1	16.1
6	0	0.261	2.555		6		0.5	5.7		6	5.5	7.2	9.3
7	0	2.634	0		7		0.5	4.5		7	4	7.9	6.8
8	0	0	0.841		8		0.5	4.8		8	7.1	13.5	8.8
9	4.25	0	0		9		0.5	6.8		9	9.1	12.6	10.9
10	0.36	4.26	0		10	4		9.5		10	9.4	16	11.1
11	0.07	13.47	3.02		11	4.9	4.2	14.2		11	9.7	13.8	11.9
12	0.1	0	3.481		12		0.5	7.8		12	8.6	12.1	11.9
	Serum APE1 (ng/ml)					CRP (mg/ml)					WBC (10^3/ul)
	1	2	3	4	5	6	7	8	9	10	11	12
Preop	0	7.6	0.95	0.4	0.2	0	0	0	4.25	0.36	0.07	0.1
Intraop	0.6	15.2	0	6.8	0	0.261	2.634	0	0	4.26	13.47	0
Postop	0.6	6.3	0	4.1	0	2.555	0	0.841	0	0	3.02	3.481
	Serum APE1 (ng/ml)
	0.5
	8.4
	25.5
	19.6
	20
	0.5
	5
	14.4
	0.5
	3.9
	0.4
	1.4
	11.8
	0.5
	5.7
	0.5
	4.5
	0.5
	4.8
	0.5
	6.8
	4
	9.5
	4.9
	4.2
	14.2
	0.5
	7.8
	CRP (mg/ml)
	8.6
	11.1
	11.6
	14.6
	20.1
	15.3
	4.4
	9
	7.7
	7.6
	11.1
	9.1
	7.8
	9.1
	16.1
	5.5
	7.2
	9.3
	4
	7.9
	6.8
	7.1
	13.5
	8.8
	9.1
	12.6
	10.9
	9.4
	16
	11.1
	9.7
	13.8
	11.9
	8.6
	12.1
	11.9
	WBC (10^3/ul)

## Sheet: Sheet4
	0
	0.6
	0.6
	7.6
	15.2
	6.3
	0.95
	0
	0
	0.4
	6.8
	4.1
	0.2
	0
	0
	0
	0.261
	2.555
	0
	2.634
	0
	0
	0
	0.841
	4.25
	0
	0
	0.36
	4.26
	0
	0.07
	13.47
	3.02
	0.1
	0
	3.481
	Serum APE1 (ng/ml)
				1	2	3	4	5	6	7	8	9	10	11	12	13	14	15	16	17	18	19	20	21	22	23	24
			preop	0	0.37	1.356	0	0	0	0.494	2.151	1.831	0	0	0	0	7.6	0.95	0.4	0.2	0	0	0	4.25	0.36	0.07	0.1
			intraop	0	0.857	0	0	0	0	1.219	1.979	0	7.781	3.499	0	0.6	15.2	0	6.8	0	0.261	2.634	0	0	4.26	13.47	0
			postop	0	2.144	2.088	0	0	2.257	0	5.203	0	3.022	0	0	0.6	6.3	0	4.1	0	2.555	0	0.841	0	0	3.02	3.481

## Sheet: Sheet5
	1	2	3	4	5	6	7	8	9	10	11	12	13	14	15	16	17	18
preop	0	7.6	0.95	0.4	0.2	0	0	0	4.25	0.36	0.07	0.1	0.37	0	0.494	2.151	1.831	0
intraop	0.6	15.2	0	6.8	0	0.261	2.634	0	0	4.26	13.47	0	0.857	0	1.219	1.979	0	7.781
postop	0.6	6.3	0	4.1	0	2.555	0	0.841	0	0	3.02	3.481	2.144	0	0	5.203	0	3.022
	Serum APE1 (ng/ml)
						1	2	3	4	5	6	7	8	9	10	11	12	13	14	15	16	17	18
					preop		25.5	0.5		0.4					4	4.9
					postop	0.5	19.6	5	0.5	1.4	0.5	0.5	0.5	0.5		4.2	0.5	0.5	0.5			0.5	0.5
					POD1	8.4	20	14.4	3.9	11.8	5.7	4.5	4.8	6.8	9.5	14.2	7.8	8.2	7.4			3.4	5
						CRP (mg/ml)
												1	2	3	4	5	6	7	8	9	10	11	12	13	14	15	16	17	18
											preop	8.6	14.6	4.4	7.6	7.8	5.5	4	7.1	9.1	9.4	9.7	8.6	7.6	8.7	3.7	15	4.9	7.2
											postop	11.1	20.1	9	11.1	9.1	7.2	7.9	13.5	12.6	16	13.8	12.1	15.3	19.8	6.1	15.4	7.4
											POD1	11.6	15.3	7.7	9.1	16.1	9.3	6.8	8.8	10.9	11.1	11.9	11.9	13.9	14.9	5.3	4.1	5.8	12.3
												WBC (10^3/ul)
