# Supplementary material for: Changes in the Plasma Apurinic/Apyrimidinic Endonuclease 1/Redox Factor-1(APE1/Ref-1) Level during Cancer Surgery: An Observational Study
Source: Medicina (Kaunas). 2021 Nov 21;57(11):1280. doi: 10.3390/medicina57111280 (PMC8623191; doi:10.3390/medicina57111280)
Supplement: Supplementary file 1 [file medicina-57-01280-s001.zip › supplementary files/KM18041-001-ane-re (1).xlsx]

## Sheet: 20190102-#1
	1	2	3	4	5	6	7	8	9	10	11	12
A	STANDARD	STANDARD	20180620 -0007	20180620-0007	20180620 -0008	20180620 -0008	20180620 -0009	20180620 -0009	20180620 -0004	20180620 -0004	20180620 -0005	20180620 -0004
B	STANDARD	STANDARD	20180620 -0006	20180620 -0006	20180621 -0004	20180621 -0004	20180621 -0005	20180621 -0005	20180621 -0006	20180621 -0006	20180621 -0001	20180621 -0001
C	STANDARD	STANDARD	20180621 -0002	20180621 -0002	20180621 -0003	20180621 -0003	20180627 -0001	20180627 -0001	20180627 -0002	20180627 -0002	20180627 -0003	20180627 -0003
D	STANDARD	STANDARD	20180705 -0004	20180705 -0004	20180705 -0005	20180705 -0005	20180705 -0006	20180705 -0006	20180705 -0001	20180705 -0001	20180705 -0002	20180705 -0002
E	STANDARD	STANDARD	20180705 -0003	20180705 -0003	20180705 -0007	20180705 -0007	20180705 -0008	20180705 -0008	20180705 -0009	20180705 -0009	20180709 -0001	20180709 -0001
F	STANDARD	STANDARD	20180709 -0002	20180709 -0002	20180709 -0003	20180709 -0003	20180712 -0001	20180712 -0001	20180712 -0002	20180712 -0002	20180712 -0003	20180712 -0003
G	STANDARD	STANDARD	20180723 -0001	20180723 -0001	20180723 -0002	20180723 -0002	20180723 -0003	20180723 -0003	20180726-0001	20180726-0001	20180726-0002	20180726-0002
H	STANDARD	STANDARD	20180726-0003	20180726-0003	20180731 -0001	20180731 -0001	20180731 -0002	20180731 -0002	20180731 -0003	20180731 -0003
	1.9611	2.17365	0.164785	0.169906	0.13759	0.152698	0.162381	0.135581	0.164116	0.173513	0.160122	0.187472
	0.924756	1.02207	0.157611	0.136145	0.14636	0.155115	0.146424	0.131716	0.145783	0.162048	0.142525	0.177357
	0.454455	0.478054	0.140557	0.14636	0.144886	0.144822	0.146681	0.118873	0.149194	0.14997	0.124148	0.154526
	0.292236	0.325549	0.143991	0.119355	0.145591	0.149647	0.151527	0.122443	0.122504	0.130352	0.122504	0.148484
	0.208362	0.208806	0.130167	0.133894	0.130662	0.126594	0.129487	0.125369	0.132275	0.133333	0.141128	0.169432
	0.171332	0.17365	0.137213	0.118993	0.128808	0.125125	0.129302	0.113602	0.126288	0.120503	0.131344	0.177771
	0.143353	0.148997	0.132897	0.111346	0.119476	0.1277	0.115631	0.110813	0.11815	0.123904	0.141635	0.172012
	0.0869889	0.0914918	0.127024	0.138283	0.126594	0.143864	0.118451	0.123965	0.11797	0.128623
APE1(ng/ml)
20	2.06738	1.97818	0.167346	0.0781458	0.145144	0.0559438	0.148981	0.0597811	0.168815	0.0796147	0.173797	0.0845968
10	0.973412	0.884212	0.146878	0.0576782	0.150737	0.0615375	0.13907	0.0498701	0.153915	0.0647154	0.159941	0.0707412
5	0.466255	0.377055	0.143459	0.0542587	0.144854	0.0556542	0.132777	0.0435771	0.149582	0.0603823	0.139337	0.0501365
2.5	0.308892	0.219692	0.131673	0.0424733	0.147619	0.0584187	0.136985	0.0477848	0.126428	0.0372281	0.135494	0.0462938
1.25	0.208584	0.119384	0.13203	0.0428303	0.128628	0.0394281	0.127428	0.0382281	0.132804	0.0436037	0.15528	0.0660798
0.625	0.172491	0.0832908	0.128103	0.038903	0.126966	0.0377664	0.121452	0.0322519	0.123395	0.0341953	0.154557	0.0653573
0.3125	0.146175	0.0569751	0.122121	0.0329211	0.123588	0.0343879	0.113222	0.0240219	0.121027	0.031827	0.156824	0.0676238
0	0.0892404	4.03658e-05	0.132653	0.0434532	0.135229	0.046029	0.121208	0.0320079	0.123297	0.0340966
			20180620 -0007	0.812638	20180620 -0008	0.58176	20180620 -0009	0.621663	20180620 -0004	0.827913	20180620 -0005	0.879722
			20180620 -0006	0.599796	20180621 -0004	0.639928	20180621 -0005	0.518599	20180621 -0006	0.672975	20180621 -0001	0.735638
			20180621 -0002	0.564236	20180621 -0003	0.578748	20180627 -0001	0.453158	20180627 -0002	0.627915	20180627 -0003	0.52137
			20180705 -0004	0.44168	20180705 -0005	0.607496	20180705 -0006	0.496915	20180705 -0001	0.387135	20180705 -0002	0.48141
			20180705 -0003	0.445392	20180705 -0007	0.410013	20180705 -0008	0.397534	20180705 -0009	0.453435	20180709 -0001	0.687163
			20180709 -0002	0.404552	20180709 -0003	0.392733	20180712 -0001	0.335387	20180712 -0002	0.355597	20180712 -0003	0.679651
			20180723 -0001	0.342347	20180723 -0002	0.3576	20180723 -0003	0.249803	20180726-0001	0.330969	20180726-0002	0.70322
			20180726-0003	0.45187	20180731 -0001	0.478655	20180731 -0002	0.33285	20180731 -0003	0.354571		0
순번	수술일	등록번호		나이	성별	진단명	수술명	sample	D/S/T	비고	cancer번호	보관 장소	시료번호
1	2018-06-20	586781		54	M	Cholangiocarcinoma	Lt. lobectomy of liver	A	D	하루지남	2	J-17 (I-1~I-9)	20180620-0007,0008,0009
2	2018-06-20	1676538		68	M	Colon ca.	Lap hemicolectomy, Rt	A	T		1	J-17 (H-1~H-9)	20180620-0004,0005,0006
3	2018-06-21	1390281		70	F	Colon ca.	Lap LAR	A	T		1	J-18 (B-1~B-9)	20180621-0004,0005,0006
4	2018-06-21	128013		74	F	Colon ca.	Lap hemicolectomy, Rt	A	T		1	J-18 (A-1~A-9)	20180621-0001,0002,0003
5	2018-06-27	1671142		71	F	Lung ca.	Lobectomy of lung	A	D		3	J-18 (C-1~C-9)	20180627-0001,0002,0003
6	2018-07-05	1080657		60	M	Colon ca.	Lap LAR	A	T		1	J-18 (E-1~E-9)	20180705-0004,0005,0006
7	2018-07-05	1681459		48	M	Lt. RCC	nephroureterectomy, Lt	A	T		4	J-18 (D-1~D-9)	20180705-0001,0002,0003
8	2018-07-05	430087		74	M	Lung ca.	Lobectomy of lung	A	T		3	J-18 (F-1~F-9)	20180705-0007,0008,0009
9	2018-07-09	1673781		53	M	prostate ca.	RRP	A	D		5	J-18 (G-1~G-9)	20180709-0001,0002,0003
10	2018-07-12	317752		75	M	Colon ca.	Lap AR	A	T		1	J-18 (H-1~H-9)	20180712-0001,0002,0003
11	2018-07-23	156024		64	M	prostate ca.	RRP	A	T		5	J-18 (I-1~I-9)	20180723-0001,0002,0003
12	2018-07-26	1679639		58	F	Colon obs.	Lap AR	A	T		1	J-19 (A-1~A-9)	20180726-0001,0002,0003
13	2018-07-31	406920		72	M	prostate ca.	RRP	A	D		5	J-19 (B-1~B-9)	20180731-0001,0002,0003

## Sheet: 20190102-#2
	1	2	3	4	5	6	7	8	9	10	11	12
A	STANDARD	STANDARD	20180531 -0007	20180531 -0007	20180531 -0008	20180531 -0008	20180531 -0009	20180531 -0009	20180601 -0001	20180601 -0001	20180601 -0002	20180601 -0002
B	STANDARD	STANDARD	20180601 -0003	20180601 -0003	20180601 -0004	20180601 -0004	20180601 -0005	20180601 -0005	20180601 -0006	20180601 -0006	20180601 -0007	20180601 -0007
C	STANDARD	STANDARD	20180601 -0008	20180601 -0008	20180601 -0009	20180601 -0009	20180605 -0001	20180605 -0001	20180605 -0002	20180605 -0002	20180605 -0003	20180605 -0003
D	STANDARD	STANDARD	20180607 -0001	20180607 -0001	20180607 -0002	20180607 -0002	20180607 -0003	20180607 -0003	20180607 -0004	20180607 -0004	20180607 -0005	20180607 -0005
E	STANDARD	STANDARD	20180607 -0006	20180607 -0006	20180608 -0001	20180608 -0001	20180608 -0002	20180608 -0002	20180608 -0003	20180608 -0003	20180611 -0001	20180611 -0001
F	STANDARD	STANDARD	20180611 -0002	20180611 -0002	20180611 -0003	20180611 -0003	20180611 -0004	20180611 -0004	20180611 -0005	20180611 -0005	20180611 -0006	20180611 -0006
G	STANDARD	STANDARD	20180611 -0007	20180611 -0007	20180611 -0008	20180611 -0008	20180611 -0009	20180611 -0009	20180619 -0001	20180619 -0001	20180619 -0002	20180619 -0002
H	STANDARD	STANDARD	20180619 -0003	20180619 -0003	20180620 -0001	20180620 -0001	20180620 -0002	20180620 -0002	20180620 -0003	20180620 -0003
	2.5624	3.12627	0.152103	0.12394	0.142828	0.167771	0.124607	0.140429	0.143271	0.143905	0.413912	0.547932
	1.4418	1.41802	0.13536	0.114766	0.105434	0.134366	0.121523	0.125823	0.16871	0.184722	0.132261	0.143461
	0.774381	0.782863	0.132137	0.134118	0.120019	0.12949	0.152297	0.138044	0.190052	0.18521	0.144032	0.151651
	0.647673	0.4041	0.134987	0.116669	0.122851	0.153852	0.124729	0.128387	0.13842	0.139423	0.167771	0.148754
	0.276593	0.282228	0.157634	0.140429	0.12062	0.146004	0.13325	0.117087	0.134863	0.140744	0.169046	0.171271
	0.215703	0.21257	0.146323	0.147985	0.121523	0.137106	0.150361	0.11864	0.153658	0.148626	0.201998	0.218406
	0.189135	0.171068	0.126006	0.12056	0.111221	0.166834	0.13536	0.125701	0.188151	0.134987	0.194591	0.247048
	0.1315	0.134801	0.121403	0.137168	0.120139	0.136295	0.14543	0.125762	0.157438	0.147793
	APE1(ng/ml)
20	2.84434	2.71114	0.138022	0.00482178	0.155299	0.0220993	0.132518	-0.000681693	0.143588	0.0103878	0.480922	0.347722
10	1.42991	1.29671	0.125063	-0.00813653	0.1199	-0.0133	0.123673	-0.00952689	0.176716	0.043516	0.137861	0.00466093
5	0.778622	0.645422	0.133128	-7.23159e-05	0.124755	-0.0084453	0.145171	0.0119705	0.187631	0.0544307	0.147841	0.0146413
2.5	0.525886	0.392686	0.125828	-0.0073717	0.138352	0.00515173	0.126558	-0.00664219	0.138921	0.00572141	0.158262	0.0250624
1.25	0.27941	0.14621	0.149032	0.0158316	0.133312	0.000111979	0.125168	-0.00803152	0.137803	0.00460349	0.170159	0.0369586
0.625	0.214136	0.0809363	0.147154	0.0139536	0.129315	-0.00388544	0.134501	0.00130058	0.151142	0.0179417	0.210202	0.0770019
0.3125	0.180102	0.0469016	0.123283	-0.00991713	0.139027	0.00582732	0.130531	-0.00266912	0.161569	0.0283689	0.22082	0.0876198
0	0.133151	-4.93136e-05	0.129286	-0.00391446	0.128217	-0.00498297	0.135596	0.00239622	0.152615	0.0194152
			20180531 -0007	0.035864	20180531 -0008	0.164372	20180531 -0009	0	20180601 -0001	0.0772637	20180601 -0002	2.58632
			20180601 -0003	0	20180601 -0004	0	20180601 -0005	0	20180601 -0006	0.323668	20180601 -0007	0.0346675
			20180601 -0008	0	20180601 -0009	0	20180605 -0001	0.0890356	20180605 -0002	0.40485	20180605 -0003	0.1089
			20180607 -0001	0	20180607 -0002	0.038318	20180607 -0003	0	20180607 -0004	0.0425553	20180607 -0005	0.186412
			20180607 -0006	0.117754	20180608 -0001	0.00083289	20180608 -0002	0	20180608 -0003	0.0342403	20180611 -0001	0.274894
			20180611 -0002	0.103786	20180611 -0003	0	20180611 -0004	0.00967362	20180611 -0005	0.133448	20180611 -0006	0.572733
			20180611 -0007	0	20180611 -0008	0.043343	20180611 -0009	0	20180619 -0001	0.211005	20180619 -0002	0.651707
			20180619 -0003	0	20180620 -0001	0	20180620 -0002	0.0178229	20180620 -0003	0.144408		0
순번	수술일	등록번호		나이	성별	진단명	수술명	sample	D/S/T	비고	cancer번호	보관 장소	시료번호
1	2018-05-31	1669747		68	M	prostate ca.	RRP	A	S		5	J-16 (D-1~D-9)	20180531-0007,0008,0009
2	2018-06-01	1675509		62	W	HCC	Monosegmentectomy	A	S	하루지남	2	J-16 (E-1~E-9)	20180601-0001,0002,0003
3	2018-06-01	864561		72	M	Colon ca.	Lap AR	A	S	하루지남	1	J-16 (F-1~F-9)	20180601-0004,0005,0006
4	2018-06-01	794815		70	F	Colon ca.	Lap hemicolectomy, Rt	A	S	하루지남	1	J-16 (G-1~G-9)	20180601-0007,0008,0009
5	2018-06-05	275012		67	M	renal pelvis ca.	nephroureterectomy, Lt	A	S		4	J-16 (H-1~H-9)	20180605-0001,0002,0003
6	2018-06-07	1382636		69	F	Colon ca.	Lap AR	A	D		1	J-16 (I-1~I-9)	20180607-0001,0002,0003
7	2018-06-07	1398288		59	M	prostate ca.	RRP	A	T		5	J-17 (A-1~A-9)	20180607-0004,0005,0006
8	2018-06-08	1465175		73	M	Colon ca.	Lap LAR	A	T		1	J-17 (B-1~B-9)	20180608-0001.0002,0003
9	2018-06-11	1673563		54	M	HCC	Rt. Lobectomy of liver	A	D		2	J-17 (C-1~C-9)	20180611-0001,0002,0003
10	2018-06-11	252950		69	M	sigmoid colon ca.	Lap AR	A	D		1	J-17 (D-1~D-9)	20180611-0004,0005,0006
11	2018-06-11	1157137		69	M	HCC	Hepatectomy	A	D	하루지남	2	J-17 (E-1~E-9)	20180611-0007,0008,0009
12	2018-06-19	1545504		73	F	Colon ca.	Lap transverse colorectomy	A	S		1	J-17 (F-1~F-9)	20180619-0001,0002,0003
13	2018-06-20	1675030		75	M	Klatskin tumor	Hepatectomy	A	D		2	J-17 (G-1~G-9)	20180620-0001,0002,0003

## Sheet: 20190102-#3
	1	2	3	4	5	6	7	8	9	10	11	12
A	STANDARD	STANDARD	20180430 -0001	20180430 -0001	20180430 -0002	20180430 -0002	20180430 -0003	20180430 -0003	20180503 -0001	20180503 -0001	20180503 -0002	20180503 -0002
B	STANDARD	STANDARD	20180503 -0003	20180503 -0003	20180508 -0001	20180508 -0001	20180508 -0002	20180508 -0002	20180508 -0003	20180508 -0003	20180509 -0001	20180509 -0001
C	STANDARD	STANDARD	20180509 -0002	20180509 -0002	20180509 -0003	20180509 -0003	20180510 -0001	20180510 -0001	20180510 -0002	20180510 -0002	20180510 -0003	20180510 -0003
D	STANDARD	STANDARD	20180510 -0004	20180510 -0004	20180510 -0005	20180510 -0005	20180510 -0006	20180510 -0006	20180514 -0001	20180514 -0001	20180514 -0002	20180514 -0002
E	STANDARD	STANDARD	20180514 -0003	20180514 -0003	20180514 -0004	20180514 -0004	20180514 -0005	20180514 -0005	20180514 -0006	20180514 -0006	20180515 -0001	20180515 -0001
F	STANDARD	STANDARD	20180515 -0002	20180515 -0002	20180515 -0003	20180515 -0003	20180517 -0001	20180517 -0001	20180517 -0002	20180517 -0002	20180517 -0003	20180517 -0003
G	STANDARD	STANDARD	20180528 -0001	20180528 -0001	20180528 -0002	20180528 -0002	20180528 -0003	20180528 -0003	20180531 -0001	20180531 -0001	20180531 -0002	20180531 -0002
H	STANDARD	STANDARD	20180531 -0003	20180531 -0003	20180531 -0004	20180531 -0004	20180531 -0005	20180531 -0005	20180531 -0006	20180531 -0006
	2.00648	2.23926	0.161884	0.270317	0.145204	0.264282	0.144306	0.13934	0.165231	0.143922	0.157505	0.163554
	1.02347	1.05166	0.182574	0.217587	0.141243	0.136626	0.123794	0.13953	0.139783	0.146876	0.137634	0.162017
	0.666269	0.589361	0.164224	0.144755	0.172823	0.155397	0.139087	0.140672	0.151864	0.135621	0.151995	0.149266
	0.388747	0.388634	0.135998	0.147585	0.132681	0.127475	0.127105	0.138139	0.13972	0.128523	0.143922	0.135182
	0.256916	0.261757	0.153235	0.154938	0.132743	0.188772	0.135495	0.133617	0.142645	0.143155	0.133742	0.13972
	0.203711	0.21149	0.141562	0.138391	0.132681	0.132681	0.124589	0.127475	0.131125	0.131	0.12606	0.130876
	0.195348	0.170096	0.117608	0.115745	0.135935	0.122574	0.119842	0.112162	0.132868	0.126798	0.12729	0.142198
	0.121662	0.114548	0.130504	0.125876	0.12606	0.119358	0.137319	0.150758	0.131622	0.133117
	APE1(ng/ml)
20	2.12287	2.00477	0.2161	0.0980003	0.204743	0.0866429	0.141823	0.0237233	0.154577	0.0364765	0.160529	0.0424293
10	1.03756	0.919464	0.20008	0.0819804	0.138935	0.0208349	0.131662	0.0135621	0.14333	0.0252295	0.149825	0.0317255
5	0.627815	0.509715	0.154489	0.0363894	0.16411	0.0460101	0.139879	0.0217792	0.143743	0.0256425	0.15063	0.0325301
2.5	0.388691	0.270591	0.141791	0.0236911	0.130078	0.0119777	0.132622	0.0145221	0.134122	0.0160217	0.139552	0.021452
1.25	0.259337	0.141237	0.154086	0.0359863	0.160757	0.0426574	0.134556	0.016456	0.1429	0.0248	0.136731	0.0186309
0.625	0.2076	0.0895003	0.139976	0.0218765	0.132681	0.0145805	0.126032	0.0079319	0.131063	0.0129626	0.128468	0.0103682
0.3125	0.182722	0.0646221	0.116677	-0.00142343	0.129254	0.0111545	0.116002	-0.00209795	0.129833	0.0117326	0.134744	0.0166442
0	0.118105	4.55809e-06	0.12819	0.01009	0.122709	0.00460903	0.144038	0.0259384	0.13237	0.0142696
			20180430 -0001	0.988823	20180430 -0002	0.874227	20180430 -0003	0.239368	20180503 -0001	0.368048	20180503 -0002	0.428111
			20180503 -0003	0.827182	20180508 -0001	0.210224	20180508 -0002	0.136842	20180508 -0003	0.254566	20180509 -0001	0.32011
			20180509 -0002	0.367169	20180509 -0003	0.464242	20180510 -0001	0.219752	20180510 -0002	0.258733	20180510 -0003	0.328229
			20180510 -0004	0.239044	20180510 -0005	0.120855	20180510 -0006	0.146528	20180514 -0001	0.161659	20180514 -0002	0.216451
			20180514 -0003	0.363102	20180514 -0004	0.430413	20180514 -0005	0.166041	20180514 -0006	0.250232	20180515 -0001	0.187986
			20180515 -0002	0.220734	20180515 -0003	0.147118	20180517 -0001	0.0800329	20180517 -0002	0.130792	20180517 -0003	0.104615
			20180528 -0001	0	20180528 -0002	0.112549	20180528 -0003	0	20180531 -0001	0.118382	20180531 -0002	0.16794
			20180531 -0003	0.101808	20180531 -0004	0.0465051	20180531 -0005	0.261718	20180531 -0006	0.14398		0
순번	수술일	등록번호		나이	성별	진단명	수술명	sample	D/S/T	비고	cancer번호	보관 장소	시료번호
1	2018-04-30	1663563		45	F	Colon ca.	Lap hemicolectomy, Rt	A	D		1	J-14 (I-1~I-9)	20180430-0001,0002,0003
2	2018-05-03	1657211		64	M	prostate ca.	RRP	A	T		5	J-15 (A-1~A-9)	20180503-0001,0002,0003
3	2018-05-08	834716		72	F	Colon ca.	Lap hemicolectomy, Rt	A	D		1	J-15 (B-1~B-9)	20180508-0001,0002,0003
4	2018-05-09	1668864		64	M	HCC	Lt. lobectomy of liver	A	D		2	J-15 (C-1~C-9)	20180509-0001,0002,0003
5	2018-05-10	987020		75	M	Colon ca.	Lap AR	A	D		1	J-15 (D-1~D-9)	20180510-0001,0002,0003
6	2018-05-10	1670560		71	M	Colon ca.	AR	A	D		1	J-15 (E-1~E-9)	20180510-0004,0005,0006
7	2018-05-14	1313594		58	M	HCC	Lt. lobectomy of liver	A	D		2	J-15 (F-1~F-9)	20180514-0001,0002,0003
8	2018-05-14	1203661		65	M	prostate ca.	RRP	A	S	3번 하루지남	5	J-15 (G-1~G-9)	20180514-0004,0005,0006
9	2018-05-15	1265730		56	M	Colon ca.	Lap LAR	A	D		1	J-15 (H-1~H-9)	20180515-0001,0002,0003
10	2018-05-17	1671242		62	F	Colon ca.	Lap hemicolectomy, Lt	A	D		1	J-15 (I-1~I-9)	20180517-0001,0002,0003
11	2018-05-28	1658906		68	M	prostate ca.	RRP	A	D		5	J-16 (A-1~A-9)	20180528-0001,0002,0003
12	2018-05-31	1671254		66	M	Colon ca.	Lap LAR	A	D		1	J-16 (B-1~B-9)	20180531-0001,0002,0003
13	2018-05-31	485403		69	F	Colon ca.	Lap LAR	A	D		1	J-16 (C-1~C-9)	20180531-0004,0005,0006

## Sheet: 20190103-#4
	1	2	3	4	5	6	7	8	9	10	11	12
A	STANDARD	STANDARD	20180413 -0004	20180413 -0004	20180413 -0005	20180413 -0005	20180413 -0006	20180413 -0006	20180416 -0001	20180416 -0001	20180416 -0002	20180416 -0002
B	STANDARD	STANDARD	20180416 -0003	20180416 -0003	20180417 -0001	20180417 -0001	20180417 -0002	20180417 -0002	20180417 -0003	20180417 -0003	20180420 -0001	20180420 -0001
C	STANDARD	STANDARD	20180420 -0002	20180420 -0002	20180420 -0003	20180420 -0003	20180423 -0001	20180423 -0001	20180423 -0002	20180423 -0002	20180423 -0003	20180423 -0003
D	STANDARD	STANDARD	20180424 -0001	20180424 -0001	20180424 -0002	20180424 -0002	20180424 -0003	20180424 -0003	20180424 -0004	20180424 -0004	20180424 -0005	20180424 -0005
E	STANDARD	STANDARD	20180424 -0006	20180424 -0006	20180425 -0001	20180425 -0001	20180425 -0002	20180425 -0002	20180425 -0003	20180425 -0003	20180426 -0001	20180426 -0001
F	STANDARD	STANDARD	20180426 -0002	20180426 -0002	20180426 -0003	20180426 -0003	20180426 -0004	20180426 -0004	20180426 -0005	20180426 -0005	20180426 -0006	20180426 -0006
G	STANDARD	STANDARD	20180426 -0007	20180426 -0007	20180426 -0008	20180426 -0008	20180426 -0009	20180426 -0009	20180427 -0004	20180427 -0004	20180427 -0005	20180427 -0005
H	STANDARD	STANDARD	20180427 -0006	20180427 -0006	20180427 -0001	20180427 -0001	20180427 -0002	20180427 -0002	20180427 -0003	20180427 -0003
	1.99612	2.04574	0.144931	0.226398	0.146149	0.133191	0.118256	0.123279	0.141998	0.138076	0.168463	0.136316
	0.947562	1.00221	0.191131	0.200118	0.140729	0.124559	0.120609	0.117654	0.127561	0.128853	0.199683	0.151052
	0.454455	0.478054	0.150145	0.140286	0.133689	0.143271	0.129841	0.126701	0.149627	0.147884	0.1413	0.127376
	0.359224	0.325549	0.322501	0.228642	0.247673	0.142698	0.212498	0.236075	0.117354	0.127499	0.465333	0.107734
	0.208362	0.208806	0.140602	0.112993	0.130955	0.126824	0.125292	0.121638	0.116335	0.128484	0.132071	0.122975
	0.1742	0.164094	0.127991	0.121154	0.123279	0.121154	0.129224	0.116035	0.110031	0.121638	0.306895	0.139969
	0.148658	0.153003	0.142507	0.129224	0.136944	0.131761	0.119461	0.128114	0.137635	0.133814	0.135188	0.140666
	0.0934892	0.0866924	0.160631	0.15359	0.125048	0.123522	0.112933	0.118557	0.119883	0.128792	0.125414	0.149951
20	2.02093	1.93083	0.185665	0.0955646	0.13967	0.0495698	0.120767	0.0306673	0.140037	0.0499369	0.152389	0.0622892
10	0.974885	0.884785	0.195624	0.105524	0.132644	0.0425439	0.119132	0.0290316	0.128207	0.0381071	0.175368	0.0852675
5	0.466255	0.376155	0.145215	0.0551153	0.13848	0.0483802	0.128271	0.038171	0.148756	0.0586558	0.134338	0.0442379
2.5	0.342386	0.252286	0.275571	0.185471	0.195185	0.105085	0.224287	0.134187	0.122427	0.0323267	0.286534	0.196434
1.25	0.208584	0.118484	0.126798	0.0366976	0.128889	0.0387892	0.123465	0.0333652	0.122409	0.0323092	0.127523	0.037423
0.625	0.169147	0.0790472	0.124572	0.0344724	0.122216	0.0321162	0.122629	0.0325294	0.115835	0.0257346	0.223432	0.133332
0.3125	0.150831	0.0607308	0.135865	0.0457652	0.134352	0.0442523	0.123788	0.0336875	0.135725	0.0456246	0.137927	0.047827
0	0.0900908	-9.18142e-06	0.157111	0.0670108	0.124285	0.0341849	0.115745	0.0256451	0.124338	0.0342376
			20180413 -0004	1.01193	20180413 -0005	0.524895	20180413 -0006	0.324736	20180416 -0001	0.528782	20180416 -0002	0.659581
			20180416 -0003	1.1174	20180417 -0001	0.450498	20180417 -0002	0.307416	20180417 -0003	0.403516	20180420 -0001	0.902898
			20180420 -0002	0.583616	20180420 -0003	0.512298	20180423 -0001	0.404193	20180423 -0002	0.621106	20180423 -0003	0.468435
			20180424 -0001	1.96395	20180424 -0002	1.11275	20180424 -0003	1.4209	20180424 -0004	0.342307	20180424 -0005	2.08004
			20180424 -0006	0.38859	20180425 -0001	0.410739	20180425 -0002	0.353305	20180425 -0003	0.342122	20180426 -0001	0.396272
			20180426 -0002	0.365028	20180426 -0003	0.340078	20180426 -0004	0.344454	20180426 -0005	0.272504	20180426 -0006	1.41185
			20180426 -0007	0.484608	20180426 -0008	0.468588	20180426 -0009	0.356717	20180427 -0004	0.483119	20180427 -0005	0.50644
			20180427 -0006	0.709577	20180427 -0001	0.361984	20180427 -0002	0.271556	20180427 -0003	0.362542		0
순번	수술일	등록번호		나이	성별	진단명	수술명	sample	D/S/T	비고	cancer번호	보관 장소	시료번호
1	2018-04-13	998293		56	F	Lt. RCC	Lt. nephrectomy	A	T		4	J-13 (E-1~E-9)	20180413-0004,0005,0006
2	2018-04-16	945078		62	M	Colorectal ca.	LAR	A	S		1	J-13 (F-1~F-9)	20180416-0001,0002,0003
3	2018-04-17	1532968		62	M	descending colon ca.	Lt. hemicolectomy	A	D		1	J-13 (G-1~G-9)	20180417-0001,0002,0003
4	2018-04-20	1663945		62	M	Rectal ca.	Lap LAR	A	D		1	J-13 (H-1~H-9)	20180420-0001,0002,0003
5	2018-04-23	221725		70	M	Lung ca.	Lobectomy of lung	A	D		3	J-13 (I-1~I-9)	20180423-0001,0002,0003
6	2018-04-24	710596		68	M	rectosigmoid colon ca.	Lap AR	A	D		1	J-14 (A-1~A-9)	20180424-0001,0002,0003
7	2018-04-24	1666107		76	F	RCC	Lt. nephrectomy	A	D		4	J-14 (B-1~B-9)	20180424-0004,0005,0006
8	2018-04-25	1318325		74	M	liver meta (colon ca. s/p LAR)	Hepatectomy	A	D		2	J-14 (C-1~C-9)	20180425-0001,0002,0003
9	2018-04-26	1397922		77	M	Colon ca.	Lap AR	A	D		1	J-14 (D-1~D-9)	20180426-0001,0002,0003
10	2018-04-26	1661646		65	M	Lung ca.	Lobectomy of lung	A	S		3	J-14 (E-1~E-9)	20180426-0004,0005,0006
11	2018-04-26	1667958		71	M	Colon ca.	Lap AR	A	D		1	J-14 (F-1~F-9)	20180426-0007,0008,0009
12	2018-04-27	1069515		65	M	RCC	Rt. Nephrectomy	A	T		4	J-14 (H-1~H-9)	20180427-0004,0005,0006
13	2018-04-27	1576308		64	M	Colon ca.	Lap AR	A	D		1	J-14 (G-1~G-9)	20180427-0001,0002,0003

## Sheet: 20190103-#5
	1	2	3	4	5	6	7	8	9	10	11	12
A	STANDARD	STANDARD	20180328 -0004	20180328 -0004	20180328 -0005	20180328 -0005	20180328 -0006	20180328 -0006	20180328 -0001	20180328 -0001	20180328 -0002	20180328 -0002
B	STANDARD	STANDARD	20180328 -0003	20180328 -0003	20180329 -0001	20180329 -0001	20180329 -0002	20180329 -0002	20180329 -0003	20180329 -0003	20180402 -0004	20180402 -0004
C	STANDARD	STANDARD	20180402 -0005	20180402 -0005	20180402 -0006	20180402 -0006	20180402 -0001	20180402 -0001	20180402 -0002	20180402 -0002	20180402 -0003	20180402 -0003
D	STANDARD	STANDARD	20180403 -0001	20180403 -0001	20180403 -0002	20180403 -0002	20180403 -0003	20180403 -0003	20180403 -0004	20180403 -0004	20180403 -0005	20180403 -0005
E	STANDARD	STANDARD	20180403 -0006	20180403 -0006	20180405 -0001	20180405 -0001	20180405 -0002	20180405 -0002	20180405 -0003	20180405 -0003	20180405 -0004	20180405 -0004
F	STANDARD	STANDARD	20180405 -0005	20180405 -0005	20180405 -0006	20180405 -0006	20180410 -0007	20180410 -0007	20180410 -0008	20180410 -0008	20180410 -0009	20180410 -0009
G	STANDARD	STANDARD	20180410 -0001	20180410 -0001	20180410 -0002	20180410 -0002	20180410 -0003	20180410 -0003	20180410 -0010	20180410 -0010	20180410 -0011	20180410 -0011
H	STANDARD	STANDARD	20180410 -0012	20180410 -0012	20180413 -0001	20180413 -0001	20180413 -0002	20180413 -0002	20180413 -0003	20180413 -0003
(ng/ml)
20	2.1615	2.024	0.156117	0.140707	0.201983	0.185026	0.185989	0.183654	0.202269	0.163117	0.150242	0.151449
10	1.14244	1.17956	0.169038	0.180786	0.124148	0.126244	0.211154	0.144759	0.195247	0.185576	0.166792	0.157728
5	0.641561	0.639012	0.111899	0.120105	0.139034	0.131619	0.150052	0.167913	0.161487	0.11981	0.119691	0.131558
2.5	0.377756	0.391355	0.114695	0.112015	0.12847	0.159733	0.135219	0.153553	0.242941	0.149102	0.144821	0.145888
1.25	0.283142	0.271667	0.239811	0.15689	0.130102	0.134362	0.188753	0.15586	0.227817	0.136569	0.146642	0.187507
0.625	0.201499	0.200342	0.115221	0.129316	0.130647	0.1417	0.177802	0.144633	0.146956	0.139715	0.152723	0.12992
0.3125	0.183433	0.183038	0.113353	0.132288	0.12379	0.125284	0.152532	0.140334	0.178005	0.148028	0.159668	0.136446
0	0.121422	0.120994	0.122241	0.134484	0.127747	0.136692	0.143133	0.144571	0.168773	0.143321
(ng/ml)
20	2.09275	1.97155	0.148412	0.027212	0.193504	0.0723045	0.184822	0.0636216	0.182693	0.0614929	0.150846	0.0296457
10	1.161	1.0398	0.174912	0.053712	0.125196	0.00399593	0.177956	0.0567562	0.190412	0.0692117	0.16226	0.0410596
5	0.640286	0.519086	0.116002	-0.00519805	0.135326	0.0141265	0.158983	0.0377827	0.140648	0.0194482	0.125625	0.00442456
2.5	0.384556	0.263356	0.113355	-0.0078452	0.144101	0.0229015	0.144386	0.023186	0.196021	0.0748213	0.145354	0.0241545
1.25	0.277404	0.156204	0.19835	0.0771503	0.132232	0.0110319	0.172307	0.0511066	0.182193	0.0609928	0.167074	0.0458744
0.625	0.200921	0.0797206	0.122268	0.00106838	0.136174	0.0149739	0.161218	0.0400179	0.143336	0.0221356	0.141322	0.0201218
0.3125	0.183235	0.0620353	0.12282	0.00162014	0.124537	0.00333719	0.146433	0.0252331	0.163017	0.0418166	0.148057	0.0268569
0	0.121208	7.79385e-06	0.128363	0.00716251	0.132219	0.0110193	0.143852	0.0226521	0.156047	0.0348467
			20180328 -0004	0.271768	20180328 -0005	0.722112	20180328 -0006	0.635395	20180328 -0001	0.614136	20180328 -0002	0.296075
			20180328 -0003	0.536428	20180329 -0001	0.0399078	20180329 -0002	0.56683	20180329 -0003	0.691224	20180402 -0004	0.410067
			20180402 -0005	0	20180402 -0006	0.141082	20180402 -0001	0.377339	20180402 -0002	0.194231	20180402 -0003	0.0441885
			20180403 -0001	0	20180403 -0002	0.228719	20180403 -0003	0.231561	20180403 -0004	0.747248	20180403 -0005	0.241233
			20180403 -0006	0.770508	20180405 -0001	0.110177	20180405 -0002	0.510407	20180405 -0003	0.609141	20180405 -0004	0.458153
			20180405 -0005	0.0106701	20180405 -0006	0.149546	20180410 -0007	0.399663	20180410 -0008	0.221071	20180410 -0009	0.200958
			20180410 -0001	0.0161805	20180410 -0002	0.0333289	20180410 -0003	0.252005	20180410 -0010	0.417626	20180410 -0011	0.268223
			20180410 -0012	0.0715327	20180413 -0001	0.110051	20180413 -0002	0.226229	20180413 -0003	0.348018		0
순번	수술일	등록번호		나이	성별	진단명	수술명	sample	D/S/T	비고	cancer번호	보관 장소	시료번호
1	2018-03-28	1611300		70	M	Colon ca.	Lt. hemicolectomy	A	D	3번 하루지남	1	J-12 (A-1~A-9)	20180328-0004,0005,0006
2	2018-03-28	1323442		70	M	HCC	Hepatectomy	A	D		2	J-11 (I-1~I-9)	20180328-0001,0002,0003
3	2018-03-29	613259		66	M	prostate ca.	RRP	A	T		5	J-12 (B-1~B-9)	20180329-0001,0002,0003
4	2018-04-02	1361692		78	F	ascending colon ca.	Lap Rt. hemicolectmy	A	D		1	J-12 (D-1~D-9)	20180402-0004,0005,0006
5	2018-04-02	1144078		39	M	Lt. RCC	Lt. nephrectomy	V	T		4	J-12 (C-1~C-9)	20180402-0001,0002,0003
6	2018-04-03	714623		51	M	Rectal ca.	Lap LAR	A	D		1	J-12 (E-1~E-9)	20180403-0001,0002,0003
7	2018-04-03	627895		69	M	prostate ca.	RRP	A	D	3번 하루지남	5	J-12 (F-1~F-9)	20180403-0004,0005,0006
8	2018-04-05	877111		74	M	Rectal ca.	Lap LAR	A	D		1	J-12 (G-1~G-9)	20180405-0001,0002,0003
9	2018-04-05	220440		73	M	prostate ca.	RRP	A	D		5	J-12 (H-1~H-9)	20180405-0004,0005,0006
10	2018-04-10	1664849		56	M	Rectal ca.	Lap LAR	A	D		1	J-13 (B-1~B-9)	20180410-0007,0008,0009
11	2018-04-10	1541322		77	M	sigmoid colon ca.	Lap AR	A	D		1	J-12 (I-1~I-9)	20180410-0001,0002,0003
12	2018-04-10	552779		72	F	NSCLC, RUL	Lobectomy of lung	A	D		3	J-13 (C-1~C-9)	20180410-0010,0011,0012
13	2018-04-13	1574575		37	F	Rectal ca.	Lap LAR	A	D		1	J-13 (D-1~D-9)	20180413-0001,0002,0003

## Sheet: 20190103-#6
	1	2	3	4	5	6	7	8	9	10	11	12
A	STANDARD	STANDARD	20180321 -0004	20180321 -0004	20180321 -0005	20180321 -0005	20180321 -0006	20180321 -0006	20180321 -0007	20180321 -0007	20180321 -0008	20180321 -0008
B	STANDARD	STANDARD	20180321 -0009	20180321 -0009	20180321 -0001	20180321 -0001	20180321 -0002	20180321 -0002	20180321 -0003	20180321 -0003	20180322 -0010	20180322 -0010
C	STANDARD	STANDARD	20180322 -0011	20180322 -0011	20180322 -0012	20180322 -0012	20180322 -0001	20180322 -0001	20180322 -0002	20180322 -0002	20180322 -0003	20180322 -0003
D	STANDARD	STANDARD	20180322 -0004	20180322 -0004	20180322 -0005	20180322 -0005	20180322 -0006	20180322 -0006	20180322 -0007	20180322 -0007	20180322 -0008	20180322 -0008
E	STANDARD	STANDARD	20180322 -0009	20180322 -0009	20180323 -0004	20180323 -0004	20180323 -0005	20180323 -0005	20180323 -0006	20180323 -0006	20180323 -0001	20180323 -0001
F	STANDARD	STANDARD	20180323 -0002	20180323 -0002	20180323 -0003	20180323 -0003	20180326 -0001	20180326 -0001	20180326 -0002	20180326 -0002	20180326 -0003	20180326 -0003
G	STANDARD	STANDARD	20180327 -0004	20180327 -0004	20180327 -0005	20180327 -0005	20180327 -0006	20180327 -0006	20180327 -0001	20180327 -0001	20180327 -0002	20180327 -0002
H	STANDARD	STANDARD	20180327 -0003	20180327 -0003	20180327 -0007	20180327 -0007	20180327 -0008	20180327 -0008	20180327 -0009	20180327 -0009
ng/ml)
20	1.66061	1.59761	0.124957	0.113314	0.103485	0.121789	0.28674	0.12264	0.128333	0.142679	0.217414	0.29962
10	0.917655	0.949116	0.125446	0.127717	0.118704	0.119791	0.283645	0.133353	0.124041	0.142106	0.118644	0.190857
5	0.595668	0.559945	0.108048	0.104534	0.100411	0.107284	0.111176	0.114029	0.10846	0.131115	0.151883	0.293087
2.5	0.361194	0.334536	0.0964997	0.0998916	0.0990844	0.107989	0.242724	0.10617	0.117681	0.120698	0.18254	0.256244
1.25	0.261571	0.23786	0.119791	0.115163	0.107401	0.10576	0.1166	0.111709	0.103543	0.112719	0.11738	0.122153
0.625	0.245782	0.186679	0.097704	0.0933046	0.102787	0.110643	0.11666	0.109757	0.0961563	0.0979337	0.133229	0.108813
0.3125	0.162685	0.156856	0.108519	0.107871	0.111413	0.115761	0.252127	0.114625	0.0956416	0.106932	0.104592	0.139695
0	0.107047	0.108224	0.0949563	0.0994878	0.0902457	0.0955273	0.108577	0.107284	0.0838579	0.0947281	0.173421	0.148578
20	1.62911	1.52151	0.119135	0.0115353	0.112637	0.00503692	0.20469	0.0970899	0.135506	0.0279058	0.258517	0.150917
10	0.933385	0.825785	0.126582	0.0189818	0.119247	0.0116475	0.208499	0.100899	0.133073	0.0254733	0.154751	0.0471507
5	0.577807	0.470207	0.106291	-0.00130931	0.103848	-0.00375232	0.112602	0.00500226	0.119787	0.0121873	0.222485	0.114885
2.5	0.347865	0.240265	0.0981957	-0.00940433	0.103537	-0.0040633	0.174447	0.0668469	0.119189	0.0115894	0.219392	0.111792
1.25	0.249715	0.142115	0.117477	0.00987675	0.106581	-0.00101913	0.114155	0.00655471	0.108131	0.000530886	0.119767	0.0121669
0.625	0.21623	0.10863	0.0955043	-0.0120957	0.106715	-0.000884906	0.113208	0.00560833	0.097045	-0.010555	0.121021	0.0134208
0.3125	0.159771	0.0521706	0.108195	0.000595008	0.113587	0.00598705	0.183376	0.0757761	0.101287	-0.00631326	0.122144	0.0145436
0	0.107636	3.55488e-05	0.097222	-0.010378	0.0928865	-0.0147135	0.107931	0.000330719	0.089293	-0.018307
			20180321 -0004	0.146002	20180321 -0005	0.0637523	20180321 -0006	1.22887	20180321 -0007	0.353204	20180321 -0008	1.91015
			20180321 -0009	0.240253	20180321 -0001	0.147422	20180321 -0002	1.27708	20180321 -0003	0.322415	20180322 -0010	0.596787
			20180322 -0011	0	20180322 -0012	0	20180322 -0001	0.0633136	20180322 -0002	0.154254	20180322 -0003	1.4541
			20180322 -0004	0	20180322 -0005	0	20180322 -0006	0.846081	20180322 -0007	0.146687	20180322 -0008	1.41495
			20180322 -0009	0.12501	20180323 -0004	0	20180323 -0005	0.082963	20180323 -0006	0.00671942	20180323 -0001	0.153997
			20180323 -0002	0	20180323 -0003	0	20180326 -0001	0.0709847	20180326 -0002	0	20180326 -0003	0.169867
			20180327 -0004	0.00753101	20180327 -0005	0.075778	20180327 -0006	0.959098	20180327 -0001	0	20180327 -0002	0.184079
			20180327 -0003	0	20180327 -0007	0	20180327 -0008	0.0041859	20180327 -0009	0		0
순번	수술일	등록번호		나이	성별	진단명	수술명	sample	D/S/T	비고	cancer번호	보관 장소	시료번호
1	2018-03-21	384325		73	M	sigmoid colon ca.	Lap AR	A	T		1	J-10 (D-1~D-9)	20180321-0004,0005,0006
2	2018-03-21	1664706		56	M	descending colon ca.	Lt. hemicolectomy	A	T	하루지남	1	J-10 (E-1~E-9)	20180321-0007,0008,0009
3	2018-03-21	941024		76	M	rectal ca. with liver meta s/p LAR	Hepatectomy	A	D		1	J-10 (C-1~C-9)	20180321-0001,0002,0003
4	2018-03-22	897979		56	M	Rectal ca.	Lap LAR	A	S		1	J-10 (I-1~I-9)	20180322-0010,0011,0012
5	2018-03-22	894975		60	M	sigmoid colon ca.	Lap AR	A	D		1	J-10 (F-1~F-9)	20180322-0001,0002,0003
6	2018-03-22	1068087		77	M	NSCLC	Rt. Lobectomy of lung	A	T		3	J-10 (G-1~G-9)	20180322-0004,0005,0006
7	2018-03-22	268954		66	M	prostate ca.	RRP	A	T		5	J-10 (H-1~H-9)	20180322-0007,0008,0009
8	2018-03-23	509812		38	M	Lt. RCC	nephrectomy, Lt	A	S		4	J-11 (B-1~B-9)	20180323-0004,0005,0006
9	2018-03-23	1213980		71	M	prostate ca.	RRP	A	T		5	J-11 (A-1~A-9)	20180323-0001,0002,0003
10	2018-03-26	419721		72	M	NSCLC, LLL	LLL lobectomy	A	S		3	J-11 (C-1~C-9)	20180326-0001,0002,0003
11	2018-03-27	1663665		76	M	sigmoid colon ca.	Lap AR	A	D		1	J-11 (E-1~E-9)	20180327-0004,0005,0006
12	2018-03-27	1155569		56	M	sigmoid colon ca.	Lap AR	A	D		1	J-11 (D-1~D-9)	20180327-0001,0002,0003
13	2018-03-27	1156350		59	M	prostate ca.	RRP	A	D		1	J-11 (F-1~F-9)	20180327-0007,0008,0009

## Sheet: 20190104-#7
	1	2	3	4	5	6	7	8	9	10	11	12
A	STANDARD	STANDARD	20180227 -0001	20180227 -0001	20180227 -0002	20180227 -0002	20180227 -0003	20180227 -0003	20180306 -0004	20180306 -0004	20180306 -0005	20180306 -0005
B	STANDARD	STANDARD	20180306 -0006	20180306 -0006	20180306 -0001	20180306 -0001	20180306 -0002	20180306 -0002	20180306 -0003	20180306 -0003	20180307 -0004	20180307 -0004
C	STANDARD	STANDARD	20180307 -0005	20180307 -0005	20180307 -0006	20180307 -0006	20180313 -0001	20180313 -0001	20180313 -0002	20180313 -0002	20180313 -0003	20180313 -0003
D	STANDARD	STANDARD	20180313 -0004	20180313 -0004	20180313 -0005	20180313 -0005	20180313 -0006	20180313 -0006	20180314 -0001	20180314 -0001	20180314 -0002	20180314 -0002
E	STANDARD	STANDARD	20180314 -0003	20180314 -0003	20180314 -0004	20180314 -0004	20180314 -0005	20180314 -0005	20180314 -0006	20180314 -0006	20180315 -0001	20180315 -0001
F	STANDARD	STANDARD	20180315 -0002	20180315 -0002	20180315 -0003	20180315 -0003	20180319 -0001	20180319 -0001	20180319 -0002	20180319 -0002	20180319 -0003	20180319 -0003
G	STANDARD	STANDARD	20180319 -0004	20180319 -0004	20180319 -0005	20180319 -0005	20180319 -0006	20180319 -0006	20180320 -0001	20180320 -0001	20180320 -0002	20180320 -0002
H	STANDARD	STANDARD	20180320 -0003	20180320 -0003	20180320 -0004	20180320 -0004	20180320 -0005	20180320 -0005	20180320 -0006	20180320 -0006
(ng/ml)
20	2.64826	2.87144	0.0980934	0.0978089	0.0935083	0.0932832	0.101349	0.118362	0.10112	0.0957099	0.103073	0.148991
10	1.35667	1.49631	0.0893057	0.0930019	0.0832694	0.094241	0.113972	0.118124	0.116102	0.11297	0.131313	0.10198
5	0.714757	0.710074	0.0859726	0.084481	0.0870808	0.0982641	0.0996897	0.0991189	0.108984	0.109685	0.117826	0.116577
2.5	0.402787	0.39213	0.0835444	0.086194	0.0923836	0.0844258	0.0928894	0.0890269	0.108343	0.0889712	0.112734	0.127582
1.25	0.272824	0.274017	0.0986058	0.108401	0.0862493	0.0955967	0.0990619	0.0966164	0.0868589	0.0925522	0.100948	0.111266
0.625	0.205415	0.193982	0.0882474	0.0906461	0.450028	0.103533	0.102325	0.105844	0.0987768	0.0916542	0.102325	0.119975
0.3125	0.163564	0.160728	0.103649	0.110621	0.123158	0.115036	0.127156	0.126123	0.0966164	0.100547	0.101292	0.120814
0	0.103981	0.121114	0.0993471	0.101693	0.0960496	0.107935	0.113323	0.105497	0.109509	0.111911	0.120155	0.131805
(ng/ml)
20	2.75985	2.64731	0.0979512	-0.0145488	0.0933958	-0.0191042	0.109856	-0.00264436	0.0984149	-0.0140851	0.126032	0.0135317
10	1.42649	1.31394	0.0911538	-0.0213462	0.0887552	-0.0237448	0.116048	0.00354795	0.114536	0.00203613	0.116647	0.00414658
5	0.712415	0.599868	0.0852268	-0.0272732	0.0926724	-0.0198276	0.0994043	-0.0130957	0.109334	-0.00316572	0.117201	0.00470146
2.5	0.397459	0.284912	0.0848692	-0.0276308	0.0884047	-0.0240953	0.0909582	-0.0215418	0.0986569	-0.0138431	0.120158	0.00765812
1.25	0.273421	0.160874	0.103503	-0.00899669	0.090923	-0.021577	0.0978391	-0.0146609	0.0897055	-0.0227945	0.106107	-0.00639323
0.625	0.199698	0.0871509	0.0894468	-0.0230532	0.276781	0.164281	0.104085	-0.00841536	0.0952155	-0.0172845	0.11115	-0.00135005
0.3125	0.162146	0.0495991	0.107135	-0.00536532	0.119097	0.0065972	0.126639	0.0141391	0.0985818	-0.0139182	0.111053	-0.00144728
0	0.112547	0	0.10052	-0.0119798	0.101992	-0.0105078	0.10941	-0.00308983	0.11071	-0.00178969
			20180227 -0001	0	20180227 -0002	0	20180227 -0003	0	20180306 -0004	0	20180306 -0005	0.0963238
			20180306 -0006	0	20180306 -0001	0	20180306 -0002	0.0252558	20180306 -0003	0.014494	20180307 -0004	0.029517
			20180307 -0005	0	20180307 -0006	0	20180313 -0001	0	20180313 -0002	0	20180313 -0003	0.0334669
			20180313 -0004	0	20180313 -0005	0	20180313 -0006	0	20180314 -0001	0	20180314 -0002	0.0545136
			20180314 -0003	0	20180314 -0004	0	20180314 -0005	0	20180314 -0006	0	20180315 -0001	0
			20180315 -0002	0	20180315 -0003	1.16942	20180319 -0001	0	20180319 -0002	0	20180319 -0003	0
			20180319 -0004	0	20180319 -0005	0.0469615	20180319 -0006	0.100648	20180320 -0001	0	20180320 -0002	0
			20180320 -0003	0	20180320 -0004	0	20180320 -0005	0	20180320 -0006	0		0
								0
순번	수술일	등록번호		나이	성별	진단명	수술명	sample	D/S/T	비고	cancer번호	보관 장소	시료번호
1	43158	1177870		48	M	ascending colon ca.	Lap hemicolectomy, Rt	A	D		1	J-8 (E-1~E-9)	20180227-0001,0002,0003
2	43165	381262		59	M	ascending colon ca.	Lap hemicolectomy, Rt	A	T		1	J-8 (G-1~G-9)	20180306-0004,0005,0006
3	43165	1240481		70	F	R/O Lung ca.	Lobectomy of lung	A	D		3	J-8 (F-1~F-9)	20180306-0001,0002,0003
4	43166	1660327		75	M	sigmoid colon ca.	Lap total proctocolectomy	A	T		1	J-9 (A-1~A-9)	20180307-0004,0005,0006
5	43172	1653236		55	M	sigmoid colon ca.	Lap AR	A	D		1	J-9 (C-1~C-9)	20180313-0001,0002,0003
6	43172	931449		73	M	prostate ca.	RRP	A	D		5	J-9 (D-1~D-9)	20180313-0004,0005,0006
7	43173	527091		76	M	rectal ca.	Ultralow anterior resection	A	D		1	J-9 (E-1~E-9)	20180314-0001,0002,0003
8	43173	1661026		51	M	Colon ca.	Lap hemicolectomy, Lt	A	D	하루지남	1	J-9 (F-1~F-9)	20180314-0004,0005,0006
9	43174	1652085		51	M	rectal ca.	Transanal resection of rectal tumor	A	D		1	J-9 (G-1~G-9)	20180315-0001,0002,0003
10	43178	922931		57	M	sigmoid colon ca.	Lap AR	A	D		1	J-9 (H-1~H-9)	20180319-0001,0002,0003
11	43178	1137249		55	M	HCC	Hepatectomy	A	D		2	J-9 (I-1~I-9)	20180319-0004,0005,0006
12	43179	878840		66	M	sigmoid colon ca.	Lap AR	A	D		1	J-10 (A-1~A-9)	20180320-0001,0002,0003
13	43179	1649051		51	M	Rectal ca.	Lap LAR	A	D		1	J-10 (B-1~B-9)	20180320-0004,0005,0006

## Sheet: 20190104-#8
	1	2	3	4	5	6	7	8	9	10	11	12
A	STANDARD	STANDARD	20180208 -0010	20180208 -0010	20180208 -0011	20180208 -0011	20180208 -0012	20180208 -0012	20180209 -0001	20180209 -0001	20180209 -0002	20180209 -0002
B	STANDARD	STANDARD	20180209 -0003	20180209 -0003	20180209 -0004	20180209 -0004	20180209 -0005	20180209 -0005	20180209 -0006	20180209 -0006	20180212 -0001	20180212 -0001
C	STANDARD	STANDARD	20180212 -0002	20180212 -0002	20180212 -0003	20180212 -0003	20180219 -0001	20180219 -0001	20180219 -0002	20180219 -0002	20180219 -0003	20180219 -0003
D	STANDARD	STANDARD	20180220 -0001	20180220 -0001	20180220 -0002	20180220 -0002	20180220 -0003	20180220 -0003	20180220 -0004	20180220 -0004	20180220 -0005	20180220 -0005
E	STANDARD	STANDARD	20180220 -0006	20180220 -0006	20180221 -0001	20180221 -0001	20180221 -0002	20180221 -0002	20180221 -0003	20180221 -0003	20180222 -0001	20180222 -0001
F	STANDARD	STANDARD	20180222 -0002	20180222 -0002	20180222 -0003	20180222 -0003	20180222 -0007	20180222 -0007	20180222 -0008	20180222 -0008	20180222 -0009	20180222 -0009
G	STANDARD	STANDARD	20180222 -0004	20180222 -0004	20180222 -0005	20180222 -0005	20180222 -0006	20180222 -0006	20180223 -0001	20180223 -0001	20180223 -0002	20180223 -0002
H	STANDARD	STANDARD	20180223 -0003	20180223 -0003	20180226 -0001	20180226 -0001	20180226 -0002	20180226 -0002	20180226 -0003	20180226 -0003
(ng/ml)
20	2.6411	2.86535	0.0968424	0.101113	0.0940373	0.0966701	0.10181	0.116581	0.100707	0.0955235	0.101171	0.112156
10	1.35891	1.49333	0.0877491	0.0937521	0.0847785	0.0940373	0.117785	0.11996	0.117845	0.114662	0.0901178	0.103206
5	0.714475	0.710918	0.085002	0.0894397	0.0867941	0.0996079	0.100939	0.102275	0.105192	0.109902	0.115561	0.119053
2.5	0.399836	0.392854	0.0834956	0.0856732	0.0897221	0.0843319	0.0939802	0.0881993	0.104315	0.0919879	0.112335	0.128957
1.25	0.267912	0.270389	0.0998392	0.107482	0.0870186	0.0940944	0.100302	0.0988572	0.0872994	0.0963832	0.103848	0.115741
0.625	0.203086	0.193438	0.0885372	0.094494	0.104198	0.106189	0.10274	0.105837	0.0997814	0.0943227	0.104783	0.120506
0.3125	0.162366	0.155739	0.102915	0.112514	0.123488	0.113885	0.126736	0.124956	0.0951801	0.102624	0.104666	0.122085
0	0.134997	0.118509	0.0981653	0.0998392	0.0934671	0.101694	0.102391	0.0989149	0.102159	0.105368	0.116101	0.128462
(ng/ml)
20	2.75323	2.62643	0.0989778	-0.0278222	0.0953537	-0.0314463	0.109196	-0.0176044	0.0981155	-0.0286845	0.106664	-0.0201361
10	1.42612	1.29932	0.0907506	-0.0360494	0.0894079	-0.0373921	0.118873	-0.00792729	0.116254	-0.0105461	0.096662	-0.030138
5	0.712696	0.585896	0.0872208	-0.0395792	0.093201	-0.033599	0.101607	-0.0251929	0.107547	-0.019253	0.117307	-0.00949324
2.5	0.396345	0.269545	0.0845844	-0.0422156	0.087027	-0.039773	0.0910898	-0.0357102	0.0981515	-0.0286485	0.120646	-0.00615407
1.25	0.26915	0.14235	0.10366	-0.0231395	0.0905565	-0.0362435	0.0995796	-0.0272204	0.0918413	-0.0349587	0.109794	-0.0170057
0.625	0.198262	0.0714621	0.0915156	-0.0352844	0.105194	-0.0216065	0.104289	-0.0225114	0.097052	-0.029748	0.112644	-0.0141558
0.3125	0.159053	0.0322526	0.107714	-0.0190857	0.118686	-0.00811354	0.125846	-0.000953921	0.098902	-0.027898	0.113376	-0.0134244
0	0.126753	-4.69205e-05	0.0990023	-0.0277977	0.0975804	-0.0292196	0.100653	-0.026147	0.103763	-0.0230367
			20180208 -0010	0	20180208 -0011	0	20180208 -0012	0	20180209 -0001	0	20180209 -0002	0
			20180209 -0003	0	20180209 -0004	0	20180209 -0005	0	20180209 -0006	0	20180212 -0001	0
			20180212 -0002	0	20180212 -0003	0	20180219 -0001	0	20180219 -0002	0	20180219 -0003	0
			20180220 -0001	0	20180220 -0002	0	20180220 -0003	0	20180220 -0004	0	20180220 -0005	0
			20180220 -0006	0	20180221 -0001	0	20180221 -0002	0	20180221 -0003	0	20180222 -0001	0
			20180222 -0002	0	20180222 -0003	0	20180222 -0007	0	20180222 -0008	0	20180222 -0009	0
			20180222 -0004	0	20180222 -0005	0	20180222 -0006	0	20180223 -0001	0	20180223 -0002	0
			20180223 -0003	0	20180226 -0001	0	20180226 -0002	0	20180226 -0003	0
순번	수술일	등록번호		나이	성별	진단명	수술명	sample	D/S/T	비고	cancer번호	보관 장소	시료번호
1	2018-02-08	466784		58	M	prostate ca.	RRP	A	T	3번 하루지남	5	J-6 (I-1~I-9)	20180208-0010,0011,0012
2	2018-02-09	288024		68	M	HCC	Segmentectomy of liver	A	T		2	J-7 (A-1~A-9)	20180209-0001,0002,0003
3	2018-02-09	1435411		73	M	prostate ca.	RRP	A	D		5	J-7 (B-1~B-9)	20180209-0004,0005,0006
4	2018-02-12	1112689		52	M	rectal ca.	Lap LAR	A	D		1	J-7 (C-1~C-9)	20180212-0001,0002,0003
5	2018-02-19	1130643		65	M	rectal ca.	Lap LAR	A	D	하루지남	1	J-7 (E-1~E-9)	20180219-0001,0002,0003
6	2018-02-20	1660583		75	M	sigmoid colon ca.	Lap AR	A	D		1	J-7 (F-1~F-9)	20180220-0001,0002,0003
7	2018-02-20	1656789		66	M	prostate ca.	RRP	A	D		5	J-7 (G-1~G-9)	20180220-0004,0005,0006
8	2018-02-21	1615150		66	M	rectosigmoid ca.	Lap LAR	A	T		1	J-7 (H-1~H-9)	20180221-0001,0002,0003
9	2018-02-22	1660406		60	M	rectal ca.	Lap LAR	A	D		1	J-7 (I-1~I-9)	20180222-0001,0002,0003
10	2018-02-22	1645810		62	M	rectal ca.	Lap LAR	A	D	하루지남	1	J-8 (B-1~B-9)	20180222-0007,0008,0009
11	2018-02-22	1361959		58	M	rectosigmoid colon ca.	Lap LAR	A	D		1	J-8 (A-1~A-9)	20180222-0004,0005,0006
12	2018-02-23	1555336		69	F	HCC	Rt Post. Sectionectomy of liver	A	T		2	J-8 (C-1~C-9)	20180223-0001,0002,0003
13	2018-02-26	815553		68	M	prostate ca.	RRP	A	S		5	J-8 (D-1~D-9)	20180226-0001,0002,0003

## Sheet: 20190104-#9
	1	2	3	4	5	6	7	8	9	10	11	12
A	STANDARD	STANDARD	20180118 -0001	20180118 -0001	20180122 -0003	20180122 -0003	20180123 -0008	20180123 -0008	20180130 -0001	20180130 -0001	20180205 -0003	20180205 -0003
B	STANDARD	STANDARD	20180118 -0002	20180118 -0002	20180123 -0001	20180123 -0001	20180123 -0009	20180123 -0009	20180130 -0002	20180130 -0002	20180208 -0001	20180208 -0001
C	STANDARD	STANDARD	20180118 -0003	20180118 -0003	20180123 -0002	20180123 -0002	20180125 -0004	20180125 -0004	20180130 -0003	20180130 -0003	20180208 -0002	20180208 -0002
D	STANDARD	STANDARD	20180119 -0001	20180119 -0001	20180123 -0003	20180123 -0003	20180125 -0005	20180125 -0005	20180201 -0001	20180201 -0001	20180208 -0003	20180208 -0003
E	STANDARD	STANDARD	20180119 -0002	20180119 -0002	20180123 -0004	20180123 -0004	20180125 -0006	20180125 -0006	20180201 -0002	20180201 -0002	20180208 -0007	20180208 -0007
F	STANDARD	STANDARD	20180119 -0003	20180119 -0003	20180123 -0005	20180123 -0005	20180126 -0001	20180126 -0001	20180201 -0003	20180201 -0003	20180208 -0008	20180208 -0008
G	STANDARD	STANDARD	20180122 -0001	20180122 -0001	20180123 -0006	20180123 -0006	20180126 -0002	20180126 -0002	20180205 -0001	20180205 -0001	20180208 -0009	20180208 -0009
H	STANDARD	STANDARD	20180122 -0002	20180122 -0002	20180123 -0007	20180123 -0007	20180126 -0003	20180126 -0003	20180205 -0002	20180205 -0002
(ng/ml)
20	2.36586	2.53261	0.132375	0.137818	0.1856	0.138129	0.159839	0.149296	0.161874	0.180832	0.156838	0.173676
10	1.16471	1.24174	0.126393	0.142008	0.122951	0.138254	0.132375	0.168703	0.161479	0.169907	0.165905	0.171384
5	0.588162	0.604439	0.130657	0.134655	0.12247	0.120492	0.10945	0.128947	0.139189	0.152052	0.150255	0.172596
2.5	0.374635	0.363506	0.120014	0.125485	0.116385	0.125485	0.14044	0.132621	0.153663	0.168836	0.161939	0.185809
1.25	0.295721	0.246911	0.163786	0.155539	0.114848	0.109509	0.134593	0.118821	0.140753	0.151731	0.148211	0.164579
0.625	0.200801	0.197289	0.126878	0.125364	0.12211	0.141254	0.110092	0.109625	0.111379	0.141129	0.153082	0.162993
0.3125	0.200729	0.188109	0.138752	0.148211	0.165706	0.169372	0.182002	0.190561	0.141004	0.155409	0.141505	0.173811
0	0.125001	0.123372	0.133914	0.133791	0.121151	0.125061	0.144339	0.151667	0.133175	0.149871	0.0879526	0.103026
(ng/ml)
20	2.44923	2.32503	0.135096	0.0108964	0.161865	0.0376646	0.154567	0.0303674	0.171353	0.047153	0.165257	0.0410569
10	1.20323	1.07903	0.1342	0.0100005	0.130602	0.00640243	0.150539	0.0263389	0.165693	0.0414932	0.168645	0.0444446
5	0.5963	0.4721	0.132656	0.00845631	0.121481	-0.00271874	0.119198	-0.00500151	0.145621	0.0214207	0.161426	0.0372256
2.5	0.36907	0.24487	0.122749	-0.00145067	0.120935	-0.0032651	0.13653	0.0123303	0.16125	0.0370497	0.173874	0.049674
1.25	0.271316	0.147116	0.159662	0.0354623	0.112178	-0.0120219	0.126707	0.00250715	0.146242	0.0220419	0.156395	0.0321949
0.625	0.199045	0.0748449	0.126121	0.00192094	0.131682	0.00748223	0.109859	-0.0143413	0.126254	0.00205382	0.158038	0.0338379
0.3125	0.194419	0.0702186	0.143481	0.0192815	0.167539	0.0433387	0.186282	0.0620817	0.148207	0.0240065	0.157658	0.0334585
0	0.124187	-1.33553e-05	0.133853	0.00965268	0.123106	-0.00109404	0.148003	0.0238029	0.141523	0.017323
			20180118 -0001	0.0957729	20180122 -0003	0.331049	20180123 -0008	0.266911	20180130 -0001	0.414447	20180205 -0003	0.360866
			20180118 -0002	0.0878981	20180123 -0001	0.0562735	20180123 -0009	0.231503	20180130 -0002	0.3647	20180208 -0001	0.390641
			20180118 -0003	0.0743259	20180123 -0002	0	20180125 -0004	0	20180130 -0003	0.188275	20180208 -0002	0.327191
			20180119 -0001	0	20180123 -0003	0	20180125 -0005	0.108376	20180201 -0001	0.325645	20180208 -0003	0.436605
			20180119 -0002	0.311693	20180123 -0004	0	20180125 -0006	0.0220364	20180201 -0002	0.193735	20180208 -0007	0.282974
			20180119 -0003	0.0168839	20180123 -0005	0.0657643	20180126 -0001	0	20180201 -0003	0.0180519	20180208 -0008	0.297415
			20180122 -0001	0.169472	20180123 -0006	0.380921	20180126 -0002	0.545661	20180205 -0001	0.211003	20180208 -0009	0.29408
			20180122 -0002	0.0848412	20180123 -0007	0	20180126 -0003	0.209214	20180205 -0002	0.152258		0
순번	수술일	등록번호		나이	성별	진단명	수술명	sample	D/S/T	비고	cancer번호	보관 장소	시료번호
1	2018-01-18	1318807		66	M	sigmoid colon ca.	Lap AR	A	D		1	J-4 (H-1~H-9)	20180118-0001,0002,0003
2	2018-01-19	1654468		51	M	rectal ca.	Lap LAR	A	D		1	J-5 (B-1~B-9)	20180119-0001,0002,0003
3	2018-01-22	639376		62	F	Lung ca.	lobectomy, Rt	A	D		3	J-5 (C-1~C-9)	20180122-0001,0002,0003
4	2018-01-23	480490		75	M	rectosigmoid colon ca.	Lap LAR	A	D		1	J-5 (D-1~D-9)	20180123-0001,0002,0003
5	2018-01-23	193431		62	M	ascending colon ca.	Lap hemicolectomy, Rt	A	D		1	J-5 (E-1~E-9)	20180123-0004,0005,0006
6	2018-01-23	713766		68	M	prostate ca.	RRP	A	D		5	J-5 (F-1~F-9)	20180123-0007,0008,0009
7	2018-01-25	1115764		58	M	ascending colon ca.	Lap hemicolectomy, Rt	A	D		1	J-5 (I-1~I-9)	20180125-0004,0005,0006
8	2018-01-26	1648913		58	F	Lt. RCC	Lt. nephrectomy	A	D		4	J-6 (A-1~1-9)	20180126-0001,0002,0003
9	2018-01-30	1070765		77	M	rectal ca.	Lap LAR	A	D		1	J-6 (B-1~B-9)	20180130-0001,0002,0003
10	2018-02-01	1419947		78	M	Colon ca.	Lap LAR	A	D		1	J-6 (D-1~F-9)	20180201-0001,0002,0003
11	2018-02-05	1128203		64	M	prostate ca.	RRP	A	D		5	J-6 (E-1~E-9)	20180205-0001,0002,0003
12	2018-02-08	1054572		54	M	sigmoid colon ca.	Lap LAR	A	D		1	J-6 (F-1~F-9)	20180208-0001,0002,0003
13	2018-02-08	1369200		47	M	B-cell lymphoma	Lap hemicolectomy, Rt	A	D		1	J-6 (H-1~H-9)	20180208-0007,0008,0009

## Sheet: 20190104-#10
	1	2	3	4	5	6	7	8	9	10	11	12
A	STANDARD	STANDARD	20171226 -0001	20171226 -0001	20171226 -0002	20171226 -0002	20171226 -0003	20171226 -0003	20171226 -0007	20171226 -0007	20171226 -0008	20171226 -0008
B	STANDARD	STANDARD	20171226 -0009	20171226 -0009	20171227 -0001	20171227 -0001	20171227 -0002	20171227 -0002	20171227 -0003	20171227 -0003	20180102 -0001	20180102 -0001
C	STANDARD	STANDARD	20180102 -0002	20180102 -0002	20180102 -0003	20180102 -0003	20180105 -0001	20180105 -0001	20180105 -0002	20180105 -0002	20180105 -0003	20180105 -0003
D	STANDARD	STANDARD	20180108 -0001	20180108 -0001	20180108 -0002	20180108 -0002	20180108 -0003	20180108 -0003	20180110 -0001	20180110 -0001	20180110 -0002	20180110 -0002
E	STANDARD	STANDARD	20180110 -0003	20180110 -0003	20180115 -0001	20180115 -0001	20180115 -0002	20180115 -0002	20180115 -0003	20180115 -0003	20180116 -0010	20180116 -0010
F	STANDARD	STANDARD	20180116 -0011	20180116 -0011	20180116 -0012	20180116 -0012	20180116 -0004	20180116 -0004	20180116 -0005	20180116 -0005	20180116 -0006	20180116 -0006
G	STANDARD	STANDARD	20180117 -0001	20180117 -0001	20180117 -0002	20180117 -0002	20180117 -0003	20180117 -0003	20180118 -0007	20180118 -0007	20180118 -0008	20180118 -0008
H	STANDARD	STANDARD	20180118 -0009	20180118 -0009	20180118 -0004	20180118 -0004	20180118 -0005	20180118 -0005	20180118 -0006	20180118 -0006
20	2.36586	2.53261	0.122583	0.109873	0.117312	0.146366	0.126275	0.123126	0.119939	0.11755	0.124819	0.145158
10	1.16471	1.24174	0.13326	0.112339	0.104927	0.127797	0.11464	0.144524	0.107306	0.112633	0.0852967	0.152586
5	0.588162	0.604439	0.124698	0.117907	0.0996922	0.126214	0.104117	0.116419	0.127432	0.118982	0.0895208	0.149176
2.5	0.374635	0.363506	0.120479	0.110459	0.131596	0.126944	0.11946	0.126093	0.128347	0.124334	0.0959917	0.157914
1.25	0.295721	0.246911	0.127615	0.109581	0.111633	0.102963	0.123247	0.15811	0.111515	0.155047	0.0914239	0.129938
0.625	0.200801	0.197289	0.115648	0.0974112	0.107713	0.099235	0.115826	0.0899678	0.111163	0.121019	0.0931101	0.142437
0.3125	0.200729	0.188109	0.127615	0.11946	0.119341	0.123488	0.133322	0.11228	0.118385	0.125486	0.124213	0.1358
0	0.125001	0.123372	0.11087	0.112103	0.11547	0.113459	0.121319	0.133446	0.115529	0.123307	0.0548614	0.0676828
20	2.44923	2.32503	0.116228	-0.00797173	0.131839	0.0076388	0.124701	0.000500581	0.118745	-0.00545539	0.134988	0.0107885
10	1.20323	1.07903	0.1228	-0.00140045	0.116362	-0.00783799	0.129582	0.00538208	0.109969	-0.0142307	0.118941	-0.00525889
5	0.5963	0.4721	0.121303	-0.00289742	0.112953	-0.0112467	0.110268	-0.0139317	0.123207	-0.000993175	0.119348	-0.00485151
2.5	0.36907	0.24487	0.115469	-0.00873104	0.12927	0.00507012	0.122777	-0.00142333	0.126341	0.00214066	0.126953	0.00275263
1.25	0.271316	0.147116	0.118598	-0.00560232	0.107298	-0.0169018	0.140678	0.0164782	0.133281	0.00908092	0.110681	-0.0135192
0.625	0.199045	0.0748449	0.106529	-0.0176706	0.103474	-0.0207259	0.102897	-0.0213033	0.116091	-0.00810903	0.117773	-0.00642657
0.3125	0.194419	0.0702186	0.123537	-0.000662519	0.121414	-0.00278555	0.122801	-0.00139899	0.121935	-0.00226478	0.130007	0.00580695
0	0.124187	-1.33553e-05	0.111486	-0.0127136	0.114464	-0.00973589	0.127383	0.00318258	0.119418	-0.004782
			20171226 -0001	0	20171226 -0002	0.0671405	20171226 -0003	0.0043998	20171226 -0007	0	20171226 -0008	0.0948244
			20171226 -0009	0	20171227 -0001	0	20171227 -0002	0.0473053	20171227 -0003	0	20180102 -0001	0
			20180102 -0002	0	20180102 -0003	0	20180105 -0001	0	20180105 -0002	0	20180105 -0003	0
			20180108 -0001	0	20180108 -0002	0.0445634	20180108 -0003	0	20180110 -0001	0.0188151	20180110 -0002	0.024194
			20180110 -0003	0	20180115 -0001	0	20180115 -0002	0.144834	20180115 -0003	0.0798158	20180116 -0010	0
			20180116 -0011	0	20180116 -0012	0	20180116 -0004	0	20180116 -0005	0	20180116 -0006	0
			20180117 -0001	0	20180117 -0002	0	20180117 -0003	0	20180118 -0007	0	20180118 -0008	0.0510396
			20180118 -0009	0	20180118 -0004	0	20180118 -0005	0.0279729	20180118 -0006	0		0
순번	수술일	등록번호		나이	성별	진단명	수술명	sample	D/S/T	비고	cancer번호	보관 장소	시료번호
1	2018-12-26	1094659		74	F	NSCLC	lobectomy of lung, LUL	A	D		3	J-2 (G-1~G-9)	20171226-0001,0002,0003
2	2018-12-26	1647773		63	F	NSCLC	Lobectomy of lung, RUL	A	S		3	J-2 (I-1~I-9)	20171226-0007,0008,0009
3	2018-12-27	1040771		78	F	Colon ca.	Lap LAR	A	D		1	J-3 (A-1~A-9)	20171227-0001,0002,0003
4	2018-01-02	1649595		77	F	rectosigmoid colon ca.	Lap AR	A	D	infective spondylitis	1	J-3 (B-1~B-9)	20180102-0001,0002,0003
5	2018-01-05	1652348		74	F	rectal ca.	Lap LAR	A	D		1	J-3 (D-1~D-9)	20180105-0001,0002,0003
6	2018-01-08	316972		71	M	prostate ca.	RRP	A	D		5	J-3 (E-1~E-9)	20180108-0001,0002,0003
7	2018-01-10	814134		75	M	HCC	Hepatectomy	A	T		2	J-3 (I-1~I-9)	20180110-0001,0002,0003
8	2018-01-15	246602		69	M	HCC	sectionectomy of liver	A	D		2	J-4 (B-1~B-9)	20180115-0001,0002,0003
9	2018-01-16	1651532		78	M	rectal ca.	Lap LAR	A	D		1	J-4 (F-1~F-9)	20180116-0010,0011,0012
10	2018-01-16	1651665		70	M	sigmoid colon ca.	Lap AR	A	D		1	J-4 (D-1~D-9)	20180116-0004,0005,0006
11	2018-01-17	1655221		68	M	Intrahepatic bile duct cholangiocarcinoma	Rt Lobectomy of liver	A	D		2	J-4 (G-1~G-9)	20180117-0001,0002,0003
12	2018-01-18	1144869		54	M	rectal ca.	Lap LAR	A	S		1	J-5 (A-1~A-9)	20180118-0007,0008,0009
13	2018-01-18	1651296		76	F	rectal ca.	Lap LAR	A	D		1	J-4 (I-1~I-9)	20180118-0004,0005,0006

[truncated: 2 more sheets: Sheet2, Sheet1]
