# Supplementary material for: Changes in the Plasma Apurinic/Apyrimidinic Endonuclease 1/Redox Factor-1(APE1/Ref-1) Level during Cancer Surgery: An Observational Study
Source: Medicina (Kaunas). 2021 Nov 21;57(11):1280. doi: 10.3390/medicina57111280 (PMC8623191; doi:10.3390/medicina57111280)
Supplement: Supplementary file 1 [file medicina-57-01280-s001.zip › supplementary files/test_1113 (5).R]

##packages
library(ggplot2)
library(tidyr)
library(dplyr)
library(scales)
library(moonBook)
library(rcompanion)
library(tableone)
library(MatchIt)
library(ggpubr)


#data
dd<-read.csv("test_1101.csv",header=T)
colnames(dd)<-tolower(colnames(dd))
colnames(dd)

##class
str(dd)
dd$patient_number<-as.factor(dd$patient_number)
dd$sex<-as.factor(ifelse(dd$sex==1,"m","f"))
dd$asahigh<-as.factor(ifelse(dd$asa>2,1,0))
dd$asa<-as.factor(dd$asa)
dd$diagnosis<-as.factor(ifelse(dd$diagnosis==1,"colon",
                               ifelse(dd$diagnosis==2,"liver",
                                      ifelse(dd$diagnosis==3,"lung",
                                             ifelse(dd$diagnosis==4,"renal","prostate")))))
dd$diagnosis<-as.factor(dd$diagnosis)
dd$pre_chemo<-as.factor(dd$pre_chemo)
dd$pre_rt<-as.factor(dd$pre_rt)
dd$anesthetics<-as.factor(ifelse(dd$anesthetics=="d"|dd$anesthetics=="s","inhalation","tiva"))
dd$pathology<-as.factor(dd$pathology)


names(dd)[13]<-paste("t_stage")
names(dd)[14]<-paste("n_stage")
names(dd)[15]<-paste("m_stage")


dd<-dd %>% mutate(id = seq(1:nrow(dd)))
dd$id<-as.factor(dd$id)
dd$t_stage3<-as.factor(ifelse(dd$t_stage<4,1,
                              ifelse(dd$t_stage>6,3,2)))

dd$n_stage2<-as.factor(ifelse(dd$n_stage<2,1,2))
dd$m_stage2<-as.factor(ifelse(dd$m_stage<2,1,2))

##long form
dd_long<-gather(dd,time,value,var_1:var_3,factor_key = T)
str(dd_long)
summary(dd)

##plot
#tiva vs inhalation (original scale)
ggplot(dd_long,aes(x=time,y=value,col=anesthetics))+
  geom_boxplot()+
  
#tiva vs inhalation (log transformed)
ggplot(dd_long,aes(x=time,y=value,col=anesthetics))+
  scale_y_log10(breaks = trans_breaks("log10", function(x) 10^x),
                labels = trans_format("log10", math_format(10^.x)))+
  geom_boxplot()

ggplot(dd_long,aes(x=time,y=value,group=anesthetics,col=anesthetics))+
  geom_smooth()+
  scale_y_log10(breaks = trans_breaks("log10", function(x) 10^x),
                labels = trans_format("log10", math_format(10^.x)))+
  stat_summary(aes(group =anesthetics),geom = "point",fun.y = mean,
               shape = 17, size = 3)


#by diagnosis (original scale)
ggplot(dd_long,aes(x=time,y=value,col=diagnosis))+
  geom_boxplot(add="jitter")

#by diagnosis (log transformed)
ggplot(dd_long,aes(x=time,y=value,col=diagnosis))+
  scale_y_log10(breaks = trans_breaks("log10", function(x) 10^x),
                labels = trans_format("log10", math_format(10^.x)))+
  geom_boxplot(add="jitter")

ggplot(dd_long,aes(x=time,y=value,group=diagnosis,col=diagnosis))+
  geom_smooth()+
  scale_y_log10(breaks = trans_breaks("log10", function(x) 10^x),
                labels = trans_format("log10", math_format(10^.x)))+
  stat_summary(aes(group =diagnosis),geom = "point",fun.y = mean,
               shape = 17, size = 3)

##mytable
mytable(anesthetics~var_1+var_2+var_3,dd,method=3)
mytable(diagnosis~var_1+var_2+var_3,dd,method=3)
mytable(pathology~var_1+var_2+var_3,dd,method=3)


 ##Repeated measure ANOVA
str(dd_long$anesthetics)

#time effect
fit<-aov(value~time+Error(id/time),data=dd_long) 
summary(fit)

#
library(lmerTest)

fit<-lmer(value~time+(1|id),data=dd_long)
anova(fit)


fit<-lmer(value~time*anesthetics+(1|id),data=dd_long)
anova(fit)
fit<-lmer(log1p(value)~time*anesthetics+(1|id),data=dd_long)
anova(fit)


fit<-lmer(value~time*diagnosis+(1|id),data=dd_long)
anova(fit)
fit<-lmer(log1p(value)~time*diagnosis+(1|id),data=dd_long)
anova(fit)

fit<-lmer(log1p(value)~time*t_stage+(1|id),data=dd_long)
anova(fit)

fit<-lmer(value~time*n_stage+(1|id),data=dd_long)
anova(fit)

fit<-lmer(value~time*m_stage+(1|id),data=dd_long)
anova(fit)

##
library(nlme)
str(dd_long)
#fixed
model_f = gls(value ~ anesthetics + time + anesthetics*time,
              data=dd_long,
              method="REML")
summary(model_f)


plot(model_f)

#mixed
model_m = lme(value ~ anesthetics + time + anesthetics*time,
              random=~1|id,
              data=dd_long,
              method="REML")

summary(model_m)

##mixed vs fixed
anova(model_m,model_f)

##plot1 (by anesthetics)
Sum = groupwiseMean(value ~ anesthetics + time,
                    data   = dd_long,
                    conf   = 0.95,
                    digits = 3,
                    traditional = FALSE,
                    percentile  = TRUE)

pd = position_dodge(.2)

ggplot(Sum, aes(x =    time,
                y =    Mean,
                color = anesthetics)) +
  geom_errorbar(aes(ymin=Percentile.lower,
                    ymax=Percentile.upper),
                width=.2, size=0.7, position=pd) +
  geom_point(shape=15, size=4, position=pd) +
  theme_bw() +
  scale_y_log10(breaks = trans_breaks("log10", function(x) 10^x),
                labels = trans_format("log10", math_format(10^.x)))+
  
  theme(axis.title = element_text(face = "bold")) +
  ylab("value")

##plot2 (by dx)
Sum = groupwiseMean(value ~ diagnosis + time,
                    data   = dd_long,
                    conf   = 0.95,
                    digits = 3,
                    traditional = FALSE,
                    percentile  = TRUE)

pd = position_dodge(.3)

ggplot(Sum, aes(x =    time,
                y =    Mean,
                color = diagnosis)) +
  geom_errorbar(aes(ymin=Percentile.lower,
                    ymax=Percentile.upper),
                width=.2, size=0.7, position=pd) +
  geom_point(shape=15, size=4, position=pd) +
  scale_y_log10(breaks = trans_breaks("log10", function(x) 10^x),
                labels = trans_format("log10", math_format(10^.x)))+
  theme_bw() +
  theme(axis.title = element_text(face = "bold")) +
  ylab("value")


### dd_long variable 만든 후 진행

colnames(dd_long)
summary(dd_long)

library(MVN)
### mvn 으로는 그룹 별로 정규성을 보기 힘듦
mvn(dd_long[,c(2,4,5,6,13,14,15,22)], mvnTest = "mardia")

shapiro.test(dd_long$value)
boxplot(dd_long$value)
boxplot(dd_long$value~dd_long$time)

# transformed 'value'
shapiro.test(log10(dd_long$value+1))
boxplot(log10(dd_long$value+1)~dd_long$time)

dd_long$val.trans = log10(dd_long$value+1)

### 그룹 별로 각각 정규성 
shapiro.test(dd_long$val.trans[which(dd_long$time=="var_1")])
shapiro.test(dd_long$val.trans[which(dd_long$time=="var_2")])
shapiro.test(dd_long$val.trans[which(dd_long$time=="var_3")])

### kruskal test  
kruskal.test(val.trans~time, data=dd_long)
kruskal.test(val.trans~diagnosis, data=dd_long)
kruskal.test(val.trans~pathology, data=dd_long)

# by time 
kruskal.test(val.trans~diagnosis, data=dd_long[dd_long$time=="var_1",])
kruskal.test(val.trans~diagnosis, data=dd_long[dd_long$time=="var_2",])
kruskal.test(val.trans~diagnosis, data=dd_long[dd_long$time=="var_3",])

kruskal.test(val.trans~pathology, data=dd_long[dd_long$time=="var_1",])
kruskal.test(val.trans~pathology, data=dd_long[dd_long$time=="var_2",])
kruskal.test(val.trans~pathology, data=dd_long[dd_long$time=="var_3",])

kruskal.test(val.trans ~ anesthetics, data = dd_long[dd_long$time=="var_1",])
kruskal.test(val.trans ~ anesthetics, data = dd_long[dd_long$time=="var_2",])
kruskal.test(val.trans ~ anesthetics, data = dd_long[dd_long$time=="var_3",])

#id vs time
friedman03 = aggregate(x = dd_long$value,
                       by = list(id = dd_long$id, time = dd_long$time),
                       FUN = median)
friedman.test(x ~ time | id, data = friedman03)

#anesthetics vs time
friedman04 = aggregate(x = dd_long$value,
                       by = list(anesthetics = dd_long$anesthetics, time = dd_long$time),
                       FUN = median)
friedman.test(x ~ time | anesthetics, data = friedman04)

#diagnosis vs time
friedman05 = aggregate(x = dd_long$value,
                       by = list(diagnosis = dd_long$diagnosis, time = dd_long$time),
                       FUN = median)
friedman.test(x ~ time | diagnosis, data = friedman05)


# 2way-anova - 참고용(normality 만족 X)
res.2way.aov01 = aov(val.trans ~ time + diagnosis, data = dd_long)
summary(res.2way.aov01)
res.2way.aov01 = aov(val.trans ~ time + diagnosis + time:diagnosis, data = dd_long)
summary(res.2way.aov01)

res.2way.aov02 = aov(val.trans ~ time + anesthetics, data = dd_long)
summary(res.2way.aov02)
res.2way.aov02 = aov(val.trans ~ time + anesthetics + time:anesthetics, data = dd_long)
summary(res.2way.aov02)

res.2way.aov03 = aov(val.trans ~ time + pathology, data = dd_long)
summary(res.2way.aov03)
res.2way.aov03 = aov(val.trans ~ time + pathology + time:pathology, data = dd_long)
summary(res.2way.aov03)
